# Supplementary material for: Integrating thousands of PTEN variant activity and abundance measurements reveals variant subgroups and new dominant negatives in cancers
Source: Genome Med. 2021 Oct 14;13:165. doi: 10.1186/s13073-021-00984-x (PMC8518224; doi:10.1186/s13073-021-00984-x)
Supplement: Supplementary file 2 — Additional file 2: Table S3. Tab separated value data file containing the full set of variant abundance scores used in the analysis. [file 13073_2021_984_MOESM2_ESM.tsv]

variant	position	start	end	class	snv	egfp_geomean	score_orig	abundance_class_orig	score_fillin	score1	score2	score3	score4	score5	score6	score7	score8	score9	score10	score11	score12	score13	score14	score15	sd_orig	count_orig	se_orig	lower_ci_orig	upper_ci_orig	sd_fillin	count_fillin	se_fillin	lower_ci_fillin	upper_ci_fillin	score_total	count_total	sd_total	se_total	lower_ci_total	upper_ci_total	score_abundance	abundance_class
A120A	120	A	A	synonymous	0	NA	1.00339611294547	wt-like	NA	NA	NA	NA	NA	0.897733027881811	1.03606816133567	NA	1.07638714961893	NA	NA	NA	NA	NA	NA	NA	0.093701231917858	3	0.0540984314711748	0.897365135641861	1.10942709024908	NA	NA	NA	NA	NA	1.00339611294547	3	0.0704420567091062	0.0406697404032733	0.923684886494461	1.08310733939648	NA	unknown
A120C	120	A	C	missense	0	NA	NA	NA	NA	NA	NA	NA	NA	NA	NA	NA	NA	NA	NA	NA	NA	NA	NA	NA	NA	NA	NA	NA	NA	NA	NA	NA	NA	NA	NA	0	NA	NA	NA	NA	NA	unknown
A120D	120	A	D	missense	0	NA	NA	NA	NA	NA	NA	NA	NA	NA	NA	NA	NA	NA	NA	NA	NA	NA	NA	NA	NA	NA	NA	NA	NA	NA	NA	NA	NA	NA	NA	0	NA	NA	NA	NA	NA	unknown
A120E	120	A	E	missense	1	NA	-0.0751924818886593	low	NA	-0.0568179954385996	NA	NA	NA	-0.120612558802061	-0.0838791416981843	-0.0394602316157922	NA	NA	NA	NA	NA	NA	NA	NA	0.035368804085578	4	0.017684402042789	-0.109853272980652	-0.0405316907966663	NA	NA	NA	NA	NA	-0.0751924818886593	4	0.0270533683614634	0.0135266841807317	-0.101704295713141	-0.0486806680641775	-0.0751924818886593	low
A120F	120	A	F	missense	0	NA	0.449809071726941	low	NA	0.0635037805417377	0.593126461886925	0.476108249413887	0.749786901558076	NA	NA	NA	0.366519965234081	NA	NA	NA	NA	NA	NA	NA	0.258547419595294	5	0.115625921124448	0.223186430643755	0.676431712810127	NA	NA	NA	NA	NA	0.449809071726941	5	0.187837759071226	0.0840035996048976	0.285165041929619	0.614453101524264	0.449809071726941	low
A120G	120	A	G	missense	1	NA	0.587628101188932	possibly_low	0.777742488256921	0.926911036435352	0.594529290727309	0.537675213473509	0.738247832424243	0.447190267822362	0.210800909818508	0.546939000074492	0.698731258735685	NA	NA	NA	NA	1.02965368543332	0.707800891147945	0.595772888189494	0.212489718325434	8	0.0751264603801669	0.44038294455783	0.734873257820035	0.167940798117602	3	0.096960665001118	0.587703076937676	0.967781899576165	0.639477479480202	11	0.164355873959188	0.0495551605466884	0.542351149560592	0.736603809399811	0.639477479480202	possibly_low
A120H	120	A	H	missense	0	NA	NA	NA	NA	NA	NA	NA	NA	NA	NA	NA	NA	NA	NA	NA	NA	NA	NA	NA	NA	NA	NA	NA	NA	NA	NA	NA	NA	NA	NA	0	NA	NA	NA	NA	NA	unknown
A120I	120	A	I	missense	0	NA	NA	NA	NA	NA	NA	NA	NA	NA	NA	NA	NA	NA	NA	NA	NA	NA	NA	NA	NA	NA	NA	NA	NA	NA	NA	NA	NA	NA	NA	0	NA	NA	NA	NA	NA	unknown
A120K	120	A	K	missense	0	NA	NA	NA	NA	NA	NA	NA	NA	NA	NA	NA	NA	NA	NA	NA	NA	NA	NA	NA	NA	NA	NA	NA	NA	NA	NA	NA	NA	NA	NA	0	NA	NA	NA	NA	NA	unknown
A120L	120	A	L	missense	0	NA	NA	NA	0.0232410404189584	NA	NA	NA	NA	NA	NA	NA	NA	NA	NA	NA	NA	-0.126631454170231	NA	0.173113535008148	NA	NA	NA	NA	NA	0.149872494589189	2	0.10597585723736	-0.184467822997026	0.230949903834942	0.0232410404189585	2	0.149872494589189	0.10597585723736	-0.184467822997026	0.230949903834943	NA	unknown
A120M	120	A	M	missense	0	NA	NA	NA	NA	NA	NA	NA	NA	NA	NA	NA	NA	NA	NA	NA	NA	NA	NA	NA	NA	NA	NA	NA	NA	NA	NA	NA	NA	NA	NA	0	NA	NA	NA	NA	NA	unknown
A120N	120	A	N	missense	0	NA	NA	NA	NA	NA	NA	NA	NA	NA	NA	NA	NA	NA	NA	NA	NA	NA	NA	NA	NA	NA	NA	NA	NA	NA	NA	NA	NA	NA	NA	0	NA	NA	NA	NA	NA	unknown
A120P	120	A	P	missense	1	NA	NA	NA	-0.00481602685352579	NA	NA	NA	NA	NA	NA	NA	NA	NA	NA	NA	NA	NA	NA	-0.00481602685352579	NA	NA	NA	NA	NA	0	1	0	-0.00481602685352579	-0.00481602685352579	-0.00481602685352579	1	0	0	-0.00481602685352579	-0.00481602685352579	NA	unknown
A120Q	120	A	Q	missense	0	NA	0.108151132976768	low	NA	-0.00902804150195499	0.0748553417103041	0.222154289104736	NA	NA	NA	NA	0.144622942593988	NA	NA	NA	NA	NA	NA	NA	0.0986010161399084	4	0.0493005080699542	0.0115239127401317	0.204778353213405	NA	NA	NA	NA	NA	0.108151132976768	4	0.0752374828725937	0.0376187414362969	0.0344197546179019	0.181882511335635	0.108151132976768	low
A120R	120	A	R	missense	0	NA	0.139188481413938	low	0.157542860555376	0.151404107596559	0.201626495679528	0.250990621703156	0.161046632049402	0.0932940056399852	0.0742431924210575	0.0240432262391948	0.156859569982623	NA	NA	NA	NA	0.377513216615453	0.141433274753973	-0.0463179097032989	0.0726243909247239	8	0.0256765996512075	0.0888632708521178	0.189513691975759	0.146646904040052	3	0.084666629523349	-0.00840068400278388	0.323486405113535	0.144194221179785	11	0.078959148463275	0.0238070790198773	0.0975332037237262	0.190855238635843	0.144194221179785	low
A120S	120	A	S	missense	1	NA	NA	NA	NA	NA	NA	NA	NA	NA	NA	NA	NA	NA	NA	NA	NA	NA	NA	NA	NA	NA	NA	NA	NA	NA	NA	NA	NA	NA	NA	0	NA	NA	NA	NA	NA	unknown
A120T	120	A	T	missense	1	NA	0.484374764796794	possibly_low	-0.107003960144036	NA	NA	NA	NA	1.65945922740996	-0.0838791416981843	-0.0248861610093042	0.386805134484708	NA	NA	NA	NA	NA	NA	-0.107003960144036	0.810884808883439	4	0.40544240444172	-0.310277745714298	1.27902727530789	0	1	0	-0.107003960144036	-0.107003960144036	0.366099019808629	5	0.525626528910964	0.235067329884435	-0.0946244807068596	0.826822520324117	0.366099019808629	possibly_low
A120V	120	A	V	missense	1	NA	0.718344916094181	possibly_wt-like	0.211011584990706	1.12652668599507	0.247873499059221	0.519158187081724	0.979821292240714	NA	NA	NA	NA	0.189880671130721	0.160861760556508	0.23091126864415	0.354156601062237	NA	0.437263168694657	-0.107003960144036	0.406612411609102	4	0.203306205804551	0.319872074883774	1.11681775730459	0.129765427809642	6	0.052976514064598	0.107179525397614	0.314843644583798	0.413944917432097	10	0.281397932856756	0.088985839669048	0.239535876546707	0.588353958317486	0.413944917432097	low
A120W	120	A	W	missense	0	NA	0.330289771678847	low	-0.116817707157133	0.432349265296719	0.55765808780985	0.425384627328592	-0.0245839211160514	NA	0.260640799075124	NA	NA	NA	NA	NA	NA	-0.126631454170231	NA	-0.107003960144036	0.224689697255722	5	0.100484287381528	0.133344187398878	0.527235355958815	0.00981374701309758	2	0.00693936706181053	-0.130418616673786	-0.103216797640481	0.20254477772571	7	0.247386762459271	0.0935034073023771	0.019281466981271	0.385808088470148	0.20254477772571	low
A120X	120	A	X	nonsense	0	NA	NA	NA	NA	NA	NA	NA	NA	NA	NA	NA	NA	NA	NA	NA	NA	NA	NA	NA	NA	NA	NA	NA	NA	NA	NA	NA	NA	NA	NA	0	NA	NA	NA	NA	NA	unknown
A120Y	120	A	Y	missense	0	NA	NA	NA	NA	NA	NA	NA	NA	NA	NA	NA	NA	NA	NA	NA	NA	NA	NA	NA	NA	NA	NA	NA	NA	NA	NA	NA	NA	NA	NA	0	NA	NA	NA	NA	NA	unknown
A121A	121	A	A	synonymous	0	NA	1.12621828650133	wt-like	NA	NA	NA	NA	NA	1.25630351275637	1.05275523017852	1.15600428019513	1.03981012287531	NA	NA	NA	NA	NA	NA	NA	0.101114725099205	4	0.0505573625496024	1.02712767675078	1.22530889625189	NA	NA	NA	NA	NA	1.12621828650133	4	0.0799356099744175	0.0399678049872088	1.04788282818528	1.20455374481738	1.12621828650133	wt-like
A121C	121	A	C	missense	0	NA	0.904566394600414	possibly_wt-like	NA	1.04964799753191	0.621546621980871	NA	NA	NA	NA	NA	1.04250456428846	NA	NA	NA	NA	NA	NA	NA	0.245128335632254	3	0.141524910563287	0.627182666981119	1.18195012221971	NA	NA	NA	NA	NA	0.904566394600414	3	0.188679848413028	0.10893436127192	0.691058969828576	1.11807381937225	NA	unknown
A121D	121	A	D	missense	0	NA	0.200179743418701	low	NA	0.596542109387633	NA	0.202208120770076	0.264395871296756	-0.124295742426212	NA	0.0620483580652527	NA	NA	NA	NA	NA	NA	NA	NA	0.267205712459883	5	0.119498027407312	-0.0340320865232112	0.434391573360614	NA	NA	NA	NA	NA	0.200179743418701	5	0.185042748479345	0.0827536328686421	0.0379856034063126	0.36237388343109	0.200179743418701	low
A121E	121	A	E	missense	1	NA	0.240164364576751	low	-0.116817707157133	NA	0.25093780652256	0.238272443910628	0.123022875751435	0.34842433212238	NA	NA	NA	NA	NA	NA	NA	-0.126631454170231	NA	-0.107003960144036	0.0923074489452843	4	0.0461537244726421	0.149704726857987	0.330624002295514	0.00981374701309758	2	0.00693936706181053	-0.130418616673786	-0.103216797640481	0.121170340665456	6	0.158658698548393	0.0647721424496028	-0.00578072573726353	0.248121407068176	0.121170340665456	low
A121F	121	A	F	missense	0	NA	1.09698040613671	wt-like	0.695160360883701	0.978563799223513	1.00384399319924	0.926422266190643	1.26311588446236	1.26280080487882	NA	1.1471356888657	NA	NA	NA	NA	NA	NA	0.473821871457422	0.916498850309981	0.14791884091803	6	0.0603876139321817	0.978622857717327	1.2153379545561	0.22133848942628	2	0.156509946810909	0.38840650191204	1.00191421985536	0.99652539482346	8	0.17269869802807	0.0610582102388681	0.876853501794804	1.11619728785212	0.99652539482346	wt-like
A121G	121	A	G	missense	1	NA	0.481194726696322	low	0.829061993378897	0.232468439047718	0.500399931025633	0.530063601971306	0.603500187386868	0.309597033339106	0.692182075476035	0.423474158608833	0.557872386715076	NA	NA	NA	NA	0.57796186196865	1.08016212478914	NA	0.152480891525584	8	0.0539101361995555	0.375532801343544	0.5868566520491	0.251100131410247	2	0.177554605677019	0.481061360962729	1.17706262579506	0.550768180032836	10	0.151567547234317	0.0479298668625597	0.45682736719842	0.644708992867253	0.550768180032836	low
A121H	121	A	H	missense	0	NA	NA	NA	NA	NA	NA	NA	NA	NA	NA	NA	NA	NA	NA	NA	NA	NA	NA	NA	NA	NA	NA	NA	NA	NA	NA	NA	NA	NA	NA	0	NA	NA	NA	NA	NA	unknown
A121I	121	A	I	missense	0	NA	1.11934116990608	wt-like	0.598473562767119	NA	NA	NA	NA	1.41699909181324	0.920878302705486	1.15862877672171	0.980858508383886	NA	NA	NA	NA	NA	NA	0.598473562767119	0.22264224795483	4	0.111321123977415	0.901155776191829	1.33752656362033	0	1	0	0.598473562767119	0.598473562767119	1.01516764847829	5	0.218117028631349	0.0975449006139931	0.823983156399323	1.20635214055725	1.01516764847829	wt-like
A121K	121	A	K	missense	0	NA	0.226092244867501	low	-0.116817707157133	NA	0.193555178714749	0.245965435939275	0.51197934807765	NA	0.0226292226677869	NA	0.156332038938046	NA	NA	NA	NA	-0.126631454170231	NA	-0.107003960144036	0.17989491926751	5	0.0804514536577978	0.0684102931943246	0.383774196540678	0.00981374701309758	2	0.00693936706181053	-0.130418616673786	-0.103216797640481	0.128117972860463	7	0.170102888636534	0.0642928486608548	0.0021063050217032	0.254129640699223	0.128117972860463	low
A121L	121	A	L	missense	0	NA	1.06013064436031	wt-like	1.41215020641679	0.640549831163367	1.12375773529217	1.02543212406865	1.09356010269996	NA	1.4173534285774	NA	NA	NA	NA	NA	NA	NA	NA	1.41215020641679	0.278399936719902	5	0.124504236687468	0.816106824530222	1.3041544641904	0	1	0	1.41215020641679	1.41215020641679	1.11880057136972	6	0.198953218725731	0.0812223114270625	0.959607766231584	1.27799337650786	1.11880057136972	wt-like
A121M	121	A	M	missense	0	NA	NA	NA	NA	NA	NA	NA	NA	NA	NA	NA	NA	NA	NA	NA	NA	NA	NA	NA	NA	NA	NA	NA	NA	NA	NA	NA	NA	NA	NA	0	NA	NA	NA	NA	NA	unknown
A121N	121	A	N	missense	0	NA	NA	NA	NA	NA	NA	NA	NA	NA	NA	NA	NA	NA	NA	NA	NA	NA	NA	NA	NA	NA	NA	NA	NA	NA	NA	NA	NA	NA	NA	0	NA	NA	NA	NA	NA	unknown
A121P	121	A	P	missense	1	NA	0.0962205493791599	low	-0.107003960144036	NA	-0.0541278522755556	0.206574741660507	0.254533216888482	-0.159616021164957	0.139444279894831	NA	0.190514931271652	NA	NA	NA	NA	NA	NA	-0.107003960144036	0.164959184340895	6	0.0673443050034836	-0.0357718629915484	0.228212961749868	0	1	0	-0.107003960144036	-0.107003960144036	0.0671884765901319	7	0.149232360958556	0.0564045306656232	-0.0433623720793746	0.177739325259638	0.0671884765901319	low
A121Q	121	A	Q	missense	0	NA	NA	NA	NA	NA	NA	NA	NA	NA	NA	NA	NA	NA	NA	NA	NA	NA	NA	NA	NA	NA	NA	NA	NA	NA	NA	NA	NA	NA	NA	0	NA	NA	NA	NA	NA	unknown
A121R	121	A	R	missense	0	NA	NA	NA	0.541399762602576	NA	NA	NA	NA	NA	NA	NA	NA	NA	NA	NA	NA	0.541399762602576	NA	NA	NA	NA	NA	NA	NA	0	1	0	0.541399762602576	0.541399762602576	0.541399762602576	1	0	0	0.541399762602576	0.541399762602576	NA	unknown
A121S	121	A	S	missense	1	NA	0.501170639731953	low	NA	NA	0.332104236768882	0.599493520733711	0.571914161693266	NA	NA	NA	NA	NA	NA	NA	NA	NA	NA	NA	0.14706373352878	3	0.0849072861408726	0.334755416870805	0.6675858625931	NA	NA	NA	NA	NA	0.501170639731953	3	0.112710935308714	0.0650736888411005	0.37362855326223	0.628712726201676	NA	unknown
A121T	121	A	T	missense	1	NA	0.338048905479989	low	0.907068534018689	0.395404908912856	0.423612240382672	0.362024212959305	0.386674131416999	0.116300670362832	0.165712199141768	NA	0.516613975183493	NA	NA	NA	NA	1.30701625537003	0.507120812667353	NA	0.143937328736566	7	0.0544031966022722	0.231420599495684	0.444677211464295	0.399947721351337	2	0.282805745887638	0.352779457457933	1.46135761057945	0.464497711821923	9	0.20827953505669	0.0694265116855634	0.32842424934597	0.600571174297877	0.464497711821923	low
A121V	121	A	V	missense	1	NA	1.12155048127224	wt-like	NA	NA	NA	1.25461040358991	NA	1.26232192402336	1.14009333754468	1.19108924454939	0.759637496653858	NA	NA	NA	NA	NA	NA	NA	0.208375878866568	5	0.0931885260033814	0.93890432653324	1.30419663601124	NA	NA	NA	NA	NA	1.12155048127224	5	0.144765193847353	0.0647409628437229	0.994660525774097	1.24844043677038	1.12155048127224	wt-like
A121W	121	A	W	missense	0	NA	0.721485406010141	possibly_wt-like	NA	0.0455631142628463	NA	NA	NA	1.26488070879075	0.963818938527647	NA	0.611678862459325	NA	NA	NA	NA	NA	NA	NA	0.523746891018276	4	0.261873445509138	0.208222884304818	1.23474792771546	NA	NA	NA	NA	NA	0.721485406010142	4	0.392864417649056	0.196432208824528	0.336485351310416	1.10648546070987	0.721485406010142	possibly_wt-like
A121X	121	A	X	nonsense	0	NA	NA	NA	NA	NA	NA	NA	NA	NA	NA	NA	NA	NA	NA	NA	NA	NA	NA	NA	NA	NA	NA	NA	NA	NA	NA	NA	NA	NA	NA	0	NA	NA	NA	NA	NA	unknown
A121Y	121	A	Y	missense	0	NA	0.717441496865587	possibly_wt-like	0.127120074436014	NA	1.15225791737987	0.999741801319777	NA	0.000324771897113289	NA	NA	NA	-0.277698252252392	NA	NA	NA	NA	0.53193840112442	NA	0.625705673089709	3	0.361251338791819	0.00940188346674342	1.42548111026443	0.404818326688406	2	0.286249783949963	-0.433919192688285	0.688159341560313	0.481312927893758	5	0.495999734457118	0.221817824613592	0.0465579805220951	0.91606787526542	0.481312927893758	possibly_low
A126A	126	A	A	synonymous	0	NA	0.777316024252244	possibly_wt-like	0.905511472291509	0.564579313129188	0.959217801974575	0.972408952906094	1.09071562439676	0.249616261871568	0.666977847675774	NA	0.937696367811751	NA	NA	NA	NA	NA	0.457969838735911	1.35305310584711	0.297486451289966	7	0.112439309789197	0.556939026618876	0.997693021885613	0.447541633555598	2	0.316459723950468	0.285261810791104	1.52576113379191	0.805803901594303	9	0.285349409992172	0.0951164699973906	0.619379046062833	0.992228757125774	0.805803901594303	possibly_wt-like
A126C	126	A	C	missense	0	NA	1.1259251164455	wt-like	-0.107003960144036	1.24181881335058	1.07135975885116	1.04612479787988	1.03731266776825	1.22285936580833	NA	NA	1.13607529501479	NA	NA	NA	NA	NA	NA	-0.107003960144036	0.0895860022101694	6	0.0365733322517935	1.05424270243737	1.19760753045363	0	1	0	-0.107003960144036	-0.107003960144036	0.949792391218422	7	0.301941814674988	0.114123278863082	0.726114874849161	1.17346990758768	0.949792391218422	wt-like
A126D	126	A	D	missense	1	NA	NA	NA	NA	NA	NA	NA	NA	NA	NA	NA	NA	NA	NA	NA	NA	NA	NA	NA	NA	NA	NA	NA	NA	NA	NA	NA	NA	NA	NA	0	NA	NA	NA	NA	NA	unknown
A126E	126	A	E	missense	0	NA	0.92488341633877	wt-like	0.153553015874091	0.823241510435153	0.909454746435168	0.860238562363889	0.906357322026709	1.11693264861226	0.762569398077826	0.97720684674054	1.04306629601862	NA	NA	NA	NA	0.373026531202618	-0.0659204994544364	NA	0.116511787733436	8	0.04119313759724	0.844146350237977	1.00562048243956	0.219473515328527	2	0.155191210979651	-0.150616168363183	0.457722200111364	0.770617336245835	10	0.248435315782299	0.0785621449095242	0.61663836167495	0.924596310816719	0.770617336245835	possibly_wt-like
A126F	126	A	F	missense	0	NA	0.618592456963401	possibly_low	1.08448112822714	0.822986759226042	0.575636986936806	0.73011687244495	0.933766647624282	0.217871274981649	0.509275203425272	NA	0.540493454104811	NA	NA	NA	NA	1.05929199246868	1.65320343691093	0.540947955301806	0.235945562495306	7	0.0891790401874041	0.443804750020239	0.793380163906564	0.379148205789195	3	0.218901318675156	0.65544242745551	1.51351982899877	0.758359058342523	10	0.287162520571969	0.0908087623642379	0.58037715462796	0.936340962057085	0.758359058342523	possibly_wt-like
A126G	126	A	G	missense	1	NA	1.03266755426131	wt-like	1.24404717732092	0.963230848437114	0.750979057436162	0.945117129224893	1.15102400495326	1.15935768129749	1.0830700197083	1.07728910790629	1.13127258512697	NA	NA	NA	1.01964513048471	1.22979889233684	1.38200220357791	1.34474248288422	0.139462244597428	8	0.049307349437169	0.936026925191327	1.12930818333129	0.119325165910145	4	0.0596625829550723	1.12711066350435	1.3609836911375	1.10312742861451	12	0.129905546414935	0.0375005010959441	1.02962779706426	1.17662706016477	1.10312742861451	wt-like
A126H	126	A	H	missense	0	NA	NA	NA	NA	NA	NA	NA	NA	NA	NA	NA	NA	NA	NA	NA	NA	NA	NA	NA	NA	NA	NA	NA	NA	NA	NA	NA	NA	NA	NA	0	NA	NA	NA	NA	NA	unknown
A126I	126	A	I	missense	0	NA	NA	NA	NA	NA	NA	NA	NA	NA	NA	NA	NA	NA	NA	NA	NA	NA	NA	NA	NA	NA	NA	NA	NA	NA	NA	NA	NA	NA	NA	0	NA	NA	NA	NA	NA	unknown
A126K	126	A	K	missense	0	NA	0.817497156178844	possibly_wt-like	NA	NA	1.3690357218387	1.14683606429599	0.835773467023497	0.194347108435375	NA	0.541493419300656	NA	NA	NA	NA	NA	NA	NA	NA	0.468371373517166	5	0.209462045979866	0.406959089930234	1.22803522242745	NA	NA	NA	NA	NA	0.817497156178844	5	0.359661513848663	0.160845518771218	0.502245732312595	1.13274858004509	0.817497156178844	possibly_wt-like
A126L	126	A	L	missense	0	NA	0.57684706423474	possibly_low	0.589340805077643	0.637924279801567	0.687728523074402	NA	NA	0.640115753624802	0.608694463504006	0.23951461613635	0.647104749267311	NA	NA	NA	NA	0.466330269149224	0.507120812667353	0.794571333416352	0.167195472976603	6	0.0682572660159951	0.44306528116022	0.71062884730926	0.136820352225806	3	0.0789932671881886	0.434516846367644	0.744164763787642	0.581011644515707	9	0.117793163465377	0.0392643878217923	0.504054858509982	0.657968430521433	0.581011644515707	low
A126M	126	A	M	missense	0	NA	NA	NA	NA	NA	NA	NA	NA	NA	NA	NA	NA	NA	NA	NA	NA	NA	NA	NA	NA	NA	NA	NA	NA	NA	NA	NA	NA	NA	NA	0	NA	NA	NA	NA	NA	unknown
A126N	126	A	N	missense	0	NA	1.08184198377411	wt-like	1.05089017427712	NA	1.09648579032744	1.31483314715456	1.31009848618949	0.250622007678168	1.35186946525176	NA	1.16714300604325	NA	NA	NA	NA	NA	1.17046857187615	0.931311776678086	0.418979261537587	6	0.171047567262532	0.746594912296356	1.41708905525186	0.119578397599033	2	0.0845546958256971	0.885166015735013	1.21661433281922	1.07410403139986	8	0.241568569610868	0.0854073868466896	0.906708629166671	1.24149943363305	1.07410403139986	wt-like
A126P	126	A	P	missense	1	NA	NA	NA	NA	NA	NA	NA	NA	NA	NA	NA	NA	NA	NA	NA	NA	NA	NA	NA	NA	NA	NA	NA	NA	NA	NA	NA	NA	NA	NA	0	NA	NA	NA	NA	NA	unknown
A126Q	126	A	Q	missense	0	NA	NA	NA	NA	NA	NA	NA	NA	NA	NA	NA	NA	NA	NA	NA	NA	NA	NA	NA	NA	NA	NA	NA	NA	NA	NA	NA	NA	NA	NA	0	NA	NA	NA	NA	NA	unknown
A126R	126	A	R	missense	0	NA	0.823718039449578	possibly_wt-like	1.37246170786127	1.06752800291256	0.878175293902513	0.843660242544984	0.947714101570109	NA	NA	NA	0.381512556317718	NA	NA	NA	NA	1.34971626119595	NA	1.39520715452658	0.261594770133098	5	0.116988737715208	0.594424326930968	1.05301175196819	0.022745446665313	2	0.0160834595781597	1.34093870634127	1.40398470938127	0.980501944710059	7	0.248841595572832	0.0940532825334608	0.796160898316706	1.16484299110341	0.980501944710059	wt-like
A126S	126	A	S	missense	1	NA	1.08663809349629	wt-like	1.27940919378031	NA	1.00041321947001	1.14913367685251	1.57245072234864	0.578930683213373	NA	NA	1.13226216559694	NA	NA	NA	NA	1.25433136093799	1.42561806045934	1.15827815994362	0.356090826757564	5	0.159248658958803	0.774516457350738	1.39875972964185	0.0974725777860156	3	0.0562758190233629	1.16911061529403	1.3897077722666	1.1589272561028	8	0.19390459385939	0.0685556266105991	1.02456069700845	1.29329381519715	1.1589272561028	wt-like
A126T	126	A	T	missense	1	NA	1.01959242149309	wt-like	0.770729005734514	0.989199083345555	0.89334298848869	1.18276093704444	0.796674244594545	0.974956167630754	1.30640214420962	0.79481381359142	1.2185899930397	NA	NA	NA	NA	0.466330269149224	NA	1.0751277423198	0.195505506189154	8	0.0691216345928297	0.884116507138606	1.15506833584757	0.304398736585289	2	0.215242410824076	0.348861632573751	1.19259637889528	0.969819738341375	10	0.185623527508324	0.0586993134241224	0.854771198112867	1.08486827856988	0.969819738341375	wt-like
A126V	126	A	V	missense	1	NA	NA	NA	NA	NA	NA	NA	NA	NA	NA	NA	NA	NA	NA	NA	NA	NA	NA	NA	NA	NA	NA	NA	NA	NA	NA	NA	NA	NA	NA	0	NA	NA	NA	NA	NA	unknown
A126W	126	A	W	missense	0	NA	NA	NA	NA	NA	NA	NA	NA	NA	NA	NA	NA	NA	NA	NA	NA	NA	NA	NA	NA	NA	NA	NA	NA	NA	NA	NA	NA	NA	NA	0	NA	NA	NA	NA	NA	unknown
A126X	126	A	X	nonsense	0	NA	NA	NA	NA	NA	NA	NA	NA	NA	NA	NA	NA	NA	NA	NA	NA	NA	NA	NA	NA	NA	NA	NA	NA	NA	NA	NA	NA	NA	NA	0	NA	NA	NA	NA	NA	unknown
A126Y	126	A	Y	missense	0	NA	NA	NA	NA	NA	NA	NA	NA	NA	NA	NA	NA	NA	NA	NA	NA	NA	NA	NA	NA	NA	NA	NA	NA	NA	NA	NA	NA	NA	NA	0	NA	NA	NA	NA	NA	unknown
A137C	137	A	C	missense	0	NA	NA	NA	NA	NA	NA	NA	NA	NA	NA	NA	NA	NA	NA	NA	NA	NA	NA	NA	NA	NA	NA	NA	NA	NA	NA	NA	NA	NA	NA	0	NA	NA	NA	NA	NA	unknown
A137D	137	A	D	missense	0	NA	0.211129983151334	low	-0.126631454170231	NA	0.20189864323115	0.112124602789975	0.319366703432877	NA	NA	NA	NA	NA	NA	NA	NA	-0.126631454170231	NA	NA	0.103928991610918	3	0.0600034312831697	0.0935254188874974	0.328734547415171	0	1	0	-0.126631454170231	-0.126631454170231	0.126689623820943	4	0.133943049511071	0.0669715247555354	-0.0045721526896392	0.257951400331525	0.126689623820943	low
A137E	137	A	E	missense	1	NA	NA	NA	NA	NA	NA	NA	NA	NA	NA	NA	NA	NA	NA	NA	NA	NA	NA	NA	NA	NA	NA	NA	NA	NA	NA	NA	NA	NA	NA	0	NA	NA	NA	NA	NA	unknown
A137F	137	A	F	missense	0	NA	NA	NA	NA	NA	NA	NA	NA	NA	NA	NA	NA	NA	NA	NA	NA	NA	NA	NA	NA	NA	NA	NA	NA	NA	NA	NA	NA	NA	NA	0	NA	NA	NA	NA	NA	unknown
A137G	137	A	G	missense	1	NA	0.472170920269495	low	0.95712599927032	0.640552817910649	0.479553544411551	0.499923825616913	0.504549078874364	0.137379035413323	NA	NA	0.571067219390168	NA	NA	NA	NA	NA	NA	0.95712599927032	0.174408497297372	6	0.0712019708640235	0.332617621747738	0.611724218791251	0	1	0	0.95712599927032	0.95712599927032	0.541450217269613	7	0.155541538503514	0.0587891756315251	0.426225550351024	0.656674884188202	0.541450217269613	low
A137H	137	A	H	missense	0	NA	NA	NA	NA	NA	NA	NA	NA	NA	NA	NA	NA	NA	NA	NA	NA	NA	NA	NA	NA	NA	NA	NA	NA	NA	NA	NA	NA	NA	NA	0	NA	NA	NA	NA	NA	unknown
A137I	137	A	I	missense	0	NA	NA	NA	NA	NA	NA	NA	NA	NA	NA	NA	NA	NA	NA	NA	NA	NA	NA	NA	NA	NA	NA	NA	NA	NA	NA	NA	NA	NA	NA	0	NA	NA	NA	NA	NA	unknown
A137K	137	A	K	missense	0	NA	0.197874486897259	low	0.0612904282011007	NA	0.285442353976767	0.252766837108893	NA	NA	NA	NA	0.0554142696061178	NA	NA	NA	NA	NA	0.229584816546237	-0.107003960144036	0.124451225319903	3	0.0718519484394245	0.0570472557369585	0.33870171805756	0.168294388345137	2	0.119002103234488	-0.171949408223014	0.294530264625215	0.143240863418796	5	0.135228566950204	0.0604760536401075	0.0247099763570728	0.261771750480519	0.143240863418796	low
A137L	137	A	L	missense	0	NA	0.719490246156301	possibly_wt-like	0.647126422117365	0.87988522615467	0.523146721083474	0.853018990940966	1.03275370697484	0.382837092819425	NA	NA	0.645299738964432	NA	NA	NA	NA	NA	0.152137439340864	1.14211540489387	0.244573436016066	6	0.0998466871464321	0.523794335373655	0.915186156938946	0.494988982776501	2	0.350010066333895	-0.0388807021235449	1.33313354635828	0.701399290146568	8	0.275544042094519	0.0974195303402929	0.510460519288787	0.892338061004349	0.701399290146568	possibly_low
A137M	137	A	M	missense	0	NA	0.497460793762825	low	NA	0.480833539466846	NA	NA	NA	NA	NA	NA	0.514088048058803	NA	NA	NA	NA	NA	NA	NA	0.0235144885303993	2	0.0166272542959786	0.464871974180918	0.530049613344732	NA	NA	NA	NA	NA	0.497460793762824	2	0.0166272542959785	0.0117572442651996	0.474417018445593	0.520504569080056	NA	unknown
A137N	137	A	N	missense	0	NA	NA	NA	NA	NA	NA	NA	NA	NA	NA	NA	NA	NA	NA	NA	NA	NA	NA	NA	NA	NA	NA	NA	NA	NA	NA	NA	NA	NA	NA	0	NA	NA	NA	NA	NA	unknown
A137P	137	A	P	missense	1	NA	NA	NA	NA	NA	NA	NA	NA	NA	NA	NA	NA	NA	NA	NA	NA	NA	NA	NA	NA	NA	NA	NA	NA	NA	NA	NA	NA	NA	NA	0	NA	NA	NA	NA	NA	unknown
A137Q	137	A	Q	missense	0	NA	NA	NA	NA	NA	NA	NA	NA	NA	NA	NA	NA	NA	NA	NA	NA	NA	NA	NA	NA	NA	NA	NA	NA	NA	NA	NA	NA	NA	NA	0	NA	NA	NA	NA	NA	unknown
A137R	137	A	R	missense	0	NA	0.204914887068711	low	0.310342258898011	0.119105563589162	0.115550287745094	0.236338508140773	0.526564779711157	-0.0805735501639139	0.203956642151942	0.0567856231815181	0.461591242193955	NA	NA	NA	NA	0.466330269149224	0.269598185352419	0.195098322192391	0.20323278881036	8	0.0718536415636296	0.0640843374459468	0.345745436691475	0.103992006834142	3	0.0600398131392611	0.192666387506545	0.428018130289478	0.23366780665852	11	0.144015263864532	0.0434222358475165	0.148561788269184	0.318773825047857	0.23366780665852	low
A137S	137	A	S	missense	1	NA	1.08352574925443	wt-like	0.980821318611276	NA	1.14299600854466	1.04170404474317	1.16421563658187	NA	NA	NA	0.985187307148034	NA	NA	NA	NA	0.980821318611276	NA	NA	0.0845913191391451	4	0.0422956595695726	1.00062777979571	1.16642371871316	0	1	0	0.980821318611276	0.980821318611276	1.0629848631258	5	0.0724967675499704	0.032421540078147	0.999439812249312	1.12652991400229	1.0629848631258	wt-like
A137T	137	A	T	missense	1	NA	NA	NA	NA	NA	NA	NA	NA	NA	NA	NA	NA	NA	NA	NA	NA	NA	NA	NA	NA	NA	NA	NA	NA	NA	NA	NA	NA	NA	NA	0	NA	NA	NA	NA	NA	unknown
A137V	137	A	V	missense	1	NA	0.880491750625221	wt-like	NA	NA	NA	NA	NA	0.870999098126774	NA	0.889984403123668	NA	NA	NA	NA	NA	NA	NA	NA	0.0134246379061983	2	0.00949265249844677	0.861886493610511	0.899097007639931	NA	NA	NA	NA	NA	0.880491750625221	2	0.009492652498447	0.00671231895309929	0.867335847224401	0.893647654026041	NA	unknown
A137W	137	A	W	missense	0	NA	0.499914929135809	possibly_low	0.413874798970306	NA	NA	NA	NA	0.718522705274757	NA	NA	0.281307152996862	NA	NA	NA	NA	0.732001830541631	0.2387354317466	0.270887134622686	0.309158081855921	2	0.218607776138947	0.0714515611630783	0.92837829710854	0.212084687714217	3	0.122447151542801	0.173882791936898	0.653866806003713	0.448290851036507	5	0.221577133497349	0.0990923065519238	0.254073499049734	0.64250820302328	0.448290851036507	low
A137X	137	A	X	nonsense	0	NA	-0.0951794442010584	low	-0.0795909484033317	-0.0775448785527954	-0.0946491142637919	0.0264273146542565	-0.0756638373850806	-0.34279296444237	NA	-0.0670195578760819	-0.0350130715415459	NA	NA	NA	NA	NA	-0.0521779366626275	-0.107003960144036	0.116336973821216	7	0.043971243001824	-0.181361496840092	-0.00899739156202453	0.0274130117407042	2	0.0193839264945984	-0.117582746211716	-0.0415991505949471	-0.0917153340237859	9	0.0598444526175201	0.0199481508725067	-0.13081299129207	-0.0526176767555015	-0.0917153340237859	low
A137Y	137	A	Y	missense	0	NA	NA	NA	NA	NA	NA	NA	NA	NA	NA	NA	NA	NA	NA	NA	NA	NA	NA	NA	NA	NA	NA	NA	NA	NA	NA	NA	NA	NA	NA	0	NA	NA	NA	NA	NA	unknown
A148A	148	A	A	synonymous	0	NA	0.876207333201726	possibly_wt-like	1.10468426656901	1.24628263945021	1.06968604375993	1.01897550912537	0.914545891558764	1.17388433654348	-0.018464091058676	1.07278345448621	0.531964881748528	NA	NA	NA	NA	NA	NA	1.10468426656901	0.421296626651589	8	0.148950850798178	0.584269030170699	1.16814563623275	0	1	0	1.10468426656901	1.10468426656901	0.901593659131425	9	0.286597006127333	0.0955323353757777	0.714353722435899	1.08883359582695	0.901593659131425	possibly_wt-like
A148C	148	A	C	missense	0	NA	NA	NA	0.179663154502594	NA	NA	NA	NA	NA	NA	NA	NA	NA	NA	NA	NA	0.466330269149224	NA	-0.107003960144036	NA	NA	NA	NA	NA	0.28666711464663	2	0.202704260709814	-0.217629896001458	0.576956205006646	0.179663154502594	2	0.28666711464663	0.202704260709814	-0.217629896001458	0.576956205006646	NA	unknown
A148D	148	A	D	missense	0	NA	NA	NA	NA	NA	NA	NA	NA	NA	NA	NA	NA	NA	NA	NA	NA	NA	NA	NA	NA	NA	NA	NA	NA	NA	NA	NA	NA	NA	NA	0	NA	NA	NA	NA	NA	unknown
A148E	148	A	E	missense	1	NA	0.244952040605555	low	0.438116233586807	NA	0.229436462952785	0.491701240524023	0.371545093749685	-0.199878429192922	0.520592679585892	0.0792112753630319	0.222055961256389	NA	NA	NA	NA	0.0948832301150327	NA	0.781349237058582	0.251329081201658	7	0.0949934637282779	0.0587682729314181	0.431135808279691	0.343233003471775	2	0.242702384281918	-0.0375716985677513	0.913804165741366	0.287877416823611	9	0.225261907471942	0.0750873024906473	0.140709008245678	0.435045825401544	0.287877416823611	low
A148F	148	A	F	missense	0	NA	NA	NA	NA	NA	NA	NA	NA	NA	NA	NA	NA	NA	NA	NA	NA	NA	NA	NA	NA	NA	NA	NA	NA	NA	NA	NA	NA	NA	NA	0	NA	NA	NA	NA	NA	unknown
A148G	148	A	G	missense	1	NA	0.489498330140286	low	0.591969283619728	0.400285429584727	0.322278153515701	0.597620397782646	0.711629169434256	0.468672095028597	0.421149699415809	0.482671808775214	0.511679887585336	NA	NA	NA	NA	0.868734213246648	0.73951560925439	0.167658028358146	0.121065454933667	8	0.0428031020755151	0.405605791645684	0.573390868634887	0.282874170174388	3	0.163317478296975	0.271872908111755	0.912065659127701	0.517444953816497	11	0.154130831718537	0.046472194312345	0.426361126681754	0.608528780951241	0.517444953816497	low
A148H	148	A	H	missense	0	NA	NA	NA	NA	NA	NA	NA	NA	NA	NA	NA	NA	NA	NA	NA	NA	NA	NA	NA	NA	NA	NA	NA	NA	NA	NA	NA	NA	NA	NA	0	NA	NA	NA	NA	NA	unknown
A148I	148	A	I	missense	0	NA	NA	NA	NA	NA	NA	NA	NA	NA	NA	NA	NA	NA	NA	NA	NA	NA	NA	NA	NA	NA	NA	NA	NA	NA	NA	NA	NA	NA	NA	0	NA	NA	NA	NA	NA	unknown
A148K	148	A	K	missense	0	NA	0.241631344172194	low	0.917960304549716	NA	-0.0154478000976417	0.196447498624875	0.603350456188075	NA	NA	NA	0.182175221973468	NA	NA	NA	NA	NA	NA	0.917960304549716	0.259812119797764	4	0.129906059898882	-0.0129798546031172	0.496242542947505	0	1	0	0.917960304549716	0.917960304549716	0.376897136247698	5	0.307006595296958	0.137297523324953	0.107798935364243	0.645995337131154	0.376897136247698	low
A148L	148	A	L	missense	0	NA	0.377003400767219	low	-0.00940285440172776	NA	0.374820687503323	0.2909958059111	0.355991415517957	0.735090888678741	NA	NA	0.128118206224974	NA	NA	NA	NA	NA	-0.0659204994544364	0.0471147906509808	0.22249385564289	5	0.0995022771587056	0.181982521156434	0.572024280378005	0.0565176450527086	2	0.0399640100734646	-0.0877308748235142	0.0689251660200587	0.266601613576091	7	0.197283526659073	0.0745661641870984	0.120454617304078	0.412748609848105	0.266601613576091	low
A148M	148	A	M	missense	0	NA	NA	NA	NA	NA	NA	NA	NA	NA	NA	NA	NA	NA	NA	NA	NA	NA	NA	NA	NA	NA	NA	NA	NA	NA	NA	NA	NA	NA	NA	0	NA	NA	NA	NA	NA	unknown
A148N	148	A	N	missense	0	NA	NA	NA	NA	NA	NA	NA	NA	NA	NA	NA	NA	NA	NA	NA	NA	NA	NA	NA	NA	NA	NA	NA	NA	NA	NA	NA	NA	NA	NA	0	NA	NA	NA	NA	NA	unknown
A148P	148	A	P	missense	1	NA	0.886220123863932	wt-like	0.839182482674903	1.10065026150984	0.847262740945675	0.652570387989002	0.67331901910261	1.00270204863461	0.633733079100452	1.11896436890843	1.06055908472085	0.306072254584524	NA	1.6354033583002	0.457299497222272	0.911389777253285	0.606112636758235	1.1188173719309	0.210203555951768	8	0.0743181799215104	0.740559167821204	1.03188107990666	0.382687686486559	6	0.156231593789709	0.532974185599782	1.14539077975002	0.86606113478292	14	0.269436903968239	0.0720100415715902	0.724924046777372	1.00719822278847	0.86606113478292	wt-like
A148Q	148	A	Q	missense	0	NA	NA	NA	NA	NA	NA	NA	NA	NA	NA	NA	NA	NA	NA	NA	NA	NA	NA	NA	NA	NA	NA	NA	NA	NA	NA	NA	NA	NA	NA	0	NA	NA	NA	NA	NA	unknown
A148R	148	A	R	missense	0	NA	0.286072849753841	low	0.339640661260699	0.201598739673821	0.170260948074122	0.274227155153591	0.450046968272319	0.100272140455997	0.15681907159547	0.633443780774323	0.301913994031082	NA	NA	NA	NA	0.505305017682891	-0.0146310974488144	0.528248063548019	0.17716902832477	8	0.0626387106723383	0.163303232798033	0.408842466709648	0.236181172473009	3	0.136359263504813	0.0723814158328583	0.606899906688539	0.300682252892075	11	0.166463010881502	0.0501904862333446	0.202310707508166	0.399053798275983	0.300682252892075	low
A148S	148	A	S	missense	1	NA	NA	NA	NA	NA	NA	NA	NA	NA	NA	NA	NA	NA	NA	NA	NA	NA	NA	NA	NA	NA	NA	NA	NA	NA	NA	NA	NA	NA	NA	0	NA	NA	NA	NA	NA	unknown
A148T	148	A	T	missense	1	NA	NA	NA	0.310027965314683	NA	NA	NA	NA	NA	NA	NA	NA	NA	NA	0.452746685603919	0.167309245025448	NA	NA	NA	NA	NA	NA	NA	NA	0.142718720289236	2	0.100917374918785	0.11223354505954	0.507822385569827	0.310027965314684	2	0.142718720289235	0.100917374918785	0.11223354505954	0.507822385569827	NA	unknown
A148V	148	A	V	missense	1	NA	NA	NA	0.848999454096065	NA	NA	NA	NA	NA	NA	NA	NA	1.11202617926057	0.818912511591655	1.18227502177101	0.497455142916442	1.05929199246868	0.42403587656803	NA	NA	NA	NA	NA	NA	0.268864943737356	6	0.109763653646438	0.633866646137517	1.06413226205461	0.848999454096064	6	0.268864943737356	0.109763653646438	0.633866646137517	1.06413226205461	0.848999454096064	possibly_wt-like
A148W	148	A	W	missense	0	NA	0.548444316655894	possibly_low	-0.116817707157133	0.978060287687942	NA	NA	NA	NA	NA	NA	0.118828345623846	NA	NA	NA	NA	-0.126631454170231	NA	-0.107003960144036	0.607568732845609	2	0.429615971032048	-0.293587513750122	1.39047614706191	0.00981374701309758	2	0.00693936706181053	-0.130418616673786	-0.103216797640481	0.21581330474938	4	0.381123491469281	0.19056174573464	-0.157680853721594	0.589307463220355	0.21581330474938	low
A148X	148	A	X	nonsense	0	NA	NA	NA	NA	NA	NA	NA	NA	NA	NA	NA	NA	NA	NA	NA	NA	NA	NA	NA	NA	NA	NA	NA	NA	NA	NA	NA	NA	NA	NA	0	NA	NA	NA	NA	NA	unknown
A148Y	148	A	Y	missense	0	NA	NA	NA	NA	NA	NA	NA	NA	NA	NA	NA	NA	NA	NA	NA	NA	NA	NA	NA	NA	NA	NA	NA	NA	NA	NA	NA	NA	NA	NA	0	NA	NA	NA	NA	NA	unknown
A151A	151	A	A	synonymous	0	NA	0.920597539749249	wt-like	0.100569458439636	NA	0.838408542532156	0.944254813756874	0.674266973984874	0.670289911377675	1.08177913081971	1.1865621349908	1.04862127078265	NA	NA	NA	NA	NA	0.100569458439636	NA	0.201558139361634	7	0.0761818159245403	0.77128392426029	1.06991115523821	0	1	0	0.100569458439636	0.100569458439636	0.818094029585547	8	0.252288936238614	0.0891976088163322	0.643269928798443	0.99291813037265	0.818094029585547	possibly_wt-like
A151C	151	A	C	missense	0	NA	NA	NA	NA	NA	NA	NA	NA	NA	NA	NA	NA	NA	NA	NA	NA	NA	NA	NA	NA	NA	NA	NA	NA	NA	NA	NA	NA	NA	NA	0	NA	NA	NA	NA	NA	unknown
A151D	151	A	D	missense	1	NA	0.24923178368769	low	0.714250534461873	0.379795825536823	NA	NA	NA	NA	NA	NA	0.118667741838557	NA	NA	NA	NA	NA	0.714250534461873	NA	0.184645438741292	2	0.130564041849133	-0.00666903601259078	0.505132603387971	0	1	0	0.714250534461873	0.714250534461873	0.404238033945751	3	0.206675000344081	0.119323867083421	0.170367551966201	0.638108515925301	NA	unknown
A151E	151	A	E	missense	0	NA	0.23841746860379	low	0.423132207980077	0.103059935902433	0.327580100542964	0.297796623811596	0.363917424954076	0.516416076600138	0.0215090754711595	0.0105976577854055	0.266462853762547	NA	NA	NA	NA	1.19612507735889	-0.0659204994544364	0.139192046035774	0.178312985906303	8	0.0630431607539841	0.114855144054412	0.361979793153168	0.515328579585878	3	0.297525094145014	-0.160006261041039	1.00627067700119	0.288794215706413	11	0.228702586315563	0.0689564243084175	0.153642107559253	0.423946323853574	0.288794215706413	low
A151F	151	A	F	missense	0	NA	NA	NA	NA	NA	NA	NA	NA	NA	NA	NA	NA	NA	NA	NA	NA	NA	NA	NA	NA	NA	NA	NA	NA	NA	NA	NA	NA	NA	NA	0	NA	NA	NA	NA	NA	unknown
A151G	151	A	G	missense	1	NA	0.214107772879334	low	0.214131562306255	0.163963959300562	0.225194723707361	0.284702468852123	0.397946054848129	0.0487860808531485	0.197258145260325	0.186451931805737	0.208558818407288	NA	-0.184893676404872	NA	0.660756979458706	0.0738732581778966	0.130871415294965	0.390049835004577	0.0998772502211271	8	0.0353119404588123	0.144897641355839	0.283317904402829	0.24901747594031	5	0.11136400075759	-0.00413786835291344	0.432400992965423	0.214116922658919	13	0.136625453627123	0.0378930829681631	0.139847844778131	0.288386000539707	0.214116922658919	low
A151H	151	A	H	missense	0	NA	NA	NA	NA	NA	NA	NA	NA	NA	NA	NA	NA	NA	NA	NA	NA	NA	NA	NA	NA	NA	NA	NA	NA	NA	NA	NA	NA	NA	NA	0	NA	NA	NA	NA	NA	unknown
A151I	151	A	I	missense	0	NA	NA	NA	NA	NA	NA	NA	NA	NA	NA	NA	NA	NA	NA	NA	NA	NA	NA	NA	NA	NA	NA	NA	NA	NA	NA	NA	NA	NA	NA	0	NA	NA	NA	NA	NA	unknown
A151K	151	A	K	missense	0	NA	0.109583789381352	low	NA	0.342184307892972	NA	NA	NA	0.0609432268437302	-0.0797074374030171	0.114915060191724	NA	NA	NA	NA	NA	NA	NA	NA	0.175431369792516	4	0.0877156848962582	-0.0623357938945775	0.281503372657282	NA	NA	NA	NA	NA	0.109583789381352	4	0.118965894660996	0.0594829473304979	-0.00700064508071646	0.226168223843421	0.109583789381352	low
A151L	151	A	L	missense	0	NA	0.176906923019825	low	0.307573030437182	0.181902795973328	0.13783733863199	0.32101284358788	0.338555626568545	-0.165771819811374	NA	0.177905269407245	0.246906406781161	NA	NA	NA	NA	-0.0966522513022956	0.682453487504105	0.336917855109738	0.16870973894201	7	0.0637662875707413	0.0519272959533481	0.301886550086302	0.269483521159652	3	0.155586383483693	0.00262932232430613	0.612516738550059	0.216106755245032	10	0.169062488665254	0.0534622531078601	0.111322664621262	0.320890845868803	0.216106755245032	low
A151M	151	A	M	missense	0	NA	0.491646236719478	low	0.144481077011024	NA	NA	0.494591448865441	NA	0.552071969529405	NA	NA	0.428275291763588	0.302955442956219	NA	NA	NA	0.447893324686349	-0.0659204994544364	-0.107003960144036	0.0619508681327545	3	0.0357673503929768	0.421543518126819	0.561748955312137	0.23094330681026	4	0.11547165340513	-0.0818392048983227	0.370801358920371	0.293266145457504	7	0.216987643003852	0.0820136201374651	0.132522403746324	0.454009887168685	0.293266145457504	low
A151N	151	A	N	missense	0	NA	NA	NA	NA	NA	NA	NA	NA	NA	NA	NA	NA	NA	NA	NA	NA	NA	NA	NA	NA	NA	NA	NA	NA	NA	NA	NA	NA	NA	NA	0	NA	NA	NA	NA	NA	unknown
A151P	151	A	P	missense	1	NA	NA	NA	NA	NA	NA	NA	NA	NA	NA	NA	NA	NA	NA	NA	NA	NA	NA	NA	NA	NA	NA	NA	NA	NA	NA	NA	NA	NA	NA	0	NA	NA	NA	NA	NA	unknown
A151Q	151	A	Q	missense	0	NA	NA	NA	NA	NA	NA	NA	NA	NA	NA	NA	NA	NA	NA	NA	NA	NA	NA	NA	NA	NA	NA	NA	NA	NA	NA	NA	NA	NA	NA	0	NA	NA	NA	NA	NA	unknown
A151R	151	A	R	missense	0	NA	0.229636652433873	low	0.212491586569445	0.219152407086975	0.218729295731268	0.199957025388105	0.244445106531406	0.188587549455667	-0.0129989822920107	0.367416868600457	0.411803948969116	NA	NA	NA	NA	0.482262007608564	0.082044364764158	0.073168387335612	0.127645968205079	8	0.0451296648544669	0.141184134684755	0.318089170182991	0.179846947359413	3	0.10383468347089	0.00897934662038483	0.416003826518505	0.224960725379938	11	0.110197278216326	0.0332257295238143	0.159839492153193	0.290081958606683	0.224960725379938	low
A151S	151	A	S	missense	1	NA	0.815132472418077	possibly_wt-like	0.611188668612678	0.910683471384612	0.719581473451541	NA	NA	NA	NA	NA	NA	0.26427461282415	0.776404773039828	0.774612686768786	0.62946260181795	NA	NA	NA	0.135129518636772	2	0.0955509989665354	0.627855955756843	1.00240898907931	0.173457027894264	4	0.0867285139471321	0.44120390484362	0.781173432381737	0.679169936547811	6	0.154867552817841	0.0632244136862055	0.555252362779187	0.803087510316435	0.679169936547811	possibly_low
A151T	151	A	T	missense	1	NA	0.701714586098561	possibly_low	NA	1.22151737981888	0.688443284274812	0.49807830042078	0.618846555893261	0.61834298944735	NA	NA	0.565059006736284	NA	NA	NA	NA	NA	NA	NA	0.262423889760558	6	0.107134104371625	0.491735600014221	0.911693572182901	NA	NA	NA	NA	NA	0.701714586098561	6	0.173267597906773	0.0707362006382201	0.563074180444451	0.840354991752672	0.701714586098561	possibly_low
A151V	151	A	V	missense	1	NA	0.970038052845563	wt-like	0.851185485083327	0.963469568442621	0.938546157500114	0.872088086944616	0.937657599270236	0.884573964640051	1.06020454587524	1.09778568081157	1.00597881928005	NA	NA	NA	NA	1.05929199246868	0.506066536600774	0.988197926180528	0.0799311096547267	8	0.0282599148323114	0.914649637568063	1.02542646812306	0.230079298988369	3	0.132836345205895	0.590831032641843	1.11153993752481	0.937623716183135	11	0.100025920066175	0.0301589496517803	0.878513261054088	0.996734171312181	0.937623716183135	wt-like
A151W	151	A	W	missense	0	NA	-0.157887561440434	low	NA	NA	NA	NA	NA	-0.348369550675429	-0.0838791416981843	-0.0414139919476869	NA	NA	NA	NA	NA	NA	NA	NA	0.166323069365088	3	0.0960266688703783	-0.346096373981729	0.0303212511008615	NA	NA	NA	NA	NA	-0.157887561440433	3	0.12698799282333	0.0733165518404001	-0.301585362518281	-0.0141897603625855	NA	unknown
A151X	151	A	X	nonsense	0	NA	NA	NA	NA	NA	NA	NA	NA	NA	NA	NA	NA	NA	NA	NA	NA	NA	NA	NA	NA	NA	NA	NA	NA	NA	NA	NA	NA	NA	NA	0	NA	NA	NA	NA	NA	unknown
A151Y	151	A	Y	missense	0	NA	NA	NA	NA	NA	NA	NA	NA	NA	NA	NA	NA	NA	NA	NA	NA	NA	NA	NA	NA	NA	NA	NA	NA	NA	NA	NA	NA	NA	NA	0	NA	NA	NA	NA	NA	unknown
A192A	192	A	A	synonymous	0	NA	0.939862374472576	wt-like	1.10349580074047	1.01690393441772	0.997312205953138	1.17104721616337	0.975503776954515	0.963697053020923	0.975222138325576	NA	0.479350296472789	NA	NA	NA	NA	1.19137606060346	1.52888601063432	0.59022533098363	0.215190769814185	7	0.0813344659092683	0.780449750588609	1.09927499835654	0.342180313171226	3	0.197557895920798	0.716289439874193	1.49070216160675	0.988952402352944	10	0.192152683201458	0.0607640137429381	0.869857123860689	1.1080476808452	0.988952402352944	wt-like
A192C	192	A	C	missense	0	NA	NA	NA	NA	NA	NA	NA	NA	NA	NA	NA	NA	NA	NA	NA	NA	NA	NA	NA	NA	NA	NA	NA	NA	NA	NA	NA	NA	NA	NA	0	NA	NA	NA	NA	NA	unknown
A192D	192	A	D	missense	0	NA	NA	NA	NA	NA	NA	NA	NA	NA	NA	NA	NA	NA	NA	NA	NA	NA	NA	NA	NA	NA	NA	NA	NA	NA	NA	NA	NA	NA	NA	0	NA	NA	NA	NA	NA	unknown
A192E	192	A	E	missense	1	NA	0.95188351536479	wt-like	1.17937240084013	NA	1.40119461534158	1.1874777323282	0.787958960867077	0.807706522319673	0.744321000454688	0.782642260877521	NA	NA	NA	NA	1.44224595137027	NA	NA	0.916498850309981	0.274506161801877	6	0.112066671277413	0.732236875793771	1.17153015493581	0.262873550530147	2	0.185879670174451	0.815054941840019	1.54368985984024	1.00875573673362	8	0.251162772209795	0.088799449705579	0.834712013463713	1.18279946000353	1.00875573673362	wt-like
A192F	192	A	F	missense	0	NA	NA	NA	NA	NA	NA	NA	NA	NA	NA	NA	NA	NA	NA	NA	NA	NA	NA	NA	NA	NA	NA	NA	NA	NA	NA	NA	NA	NA	NA	0	NA	NA	NA	NA	NA	unknown
A192G	192	A	G	missense	1	NA	1.08988871815417	wt-like	-0.107003960144036	NA	NA	NA	NA	0.969315785992759	NA	1.12224517205583	1.17810519641393	NA	NA	NA	NA	NA	NA	-0.107003960144036	0.108090053001295	3	0.0624058211970186	0.967575556182372	1.21220188012598	0	1	0	-0.107003960144036	-0.107003960144036	0.790665548579621	4	0.448834754361828	0.224417377180914	0.350815571800088	1.23051552535915	0.790665548579621	possibly_wt-like
A192H	192	A	H	missense	0	NA	1.2162883512025	wt-like	1.21124026616397	NA	1.14047482604901	1.18199968079307	1.32639054676543	NA	NA	NA	NA	NA	NA	NA	NA	NA	NA	1.21124026616397	0.097585595715819	3	0.0563410699555581	1.10586188323916	1.32671481916585	0	1	0	1.21124026616397	1.21124026616397	1.21502632994287	4	0.05568210841128	0.02784105420564	1.16045886640819	1.26959379347755	1.21502632994287	wt-like
A192I	192	A	I	missense	0	NA	NA	NA	NA	NA	NA	NA	NA	NA	NA	NA	NA	NA	NA	NA	NA	NA	NA	NA	NA	NA	NA	NA	NA	NA	NA	NA	NA	NA	NA	0	NA	NA	NA	NA	NA	unknown
A192K	192	A	K	missense	0	NA	0.981435167952122	wt-like	1.19279813714596	NA	0.967658788057322	0.805497349800068	0.864262688077415	1.03177385354468	1.15538522311919	1.13420762401734	0.911260649048851	NA	NA	NA	NA	1.65225371578814	NA	0.733342558503776	0.132871984716125	7	0.0502208896809203	0.883004032905959	1.07986630299828	0.45945557864218	2	0.324884155311874	0.556036893586965	1.82955938070495	1.02840471666186	9	0.191111455515976	0.0637038185053253	0.903547526713751	1.15326190660998	1.02840471666186	wt-like
A192L	192	A	L	missense	0	NA	0.40796185891543	possibly_low	1.33114348533229	NA	0.905113919888302	NA	NA	NA	0.0183239167592166	NA	0.300447740098771	NA	NA	NA	NA	1.50400881072095	NA	1.15827815994362	0.453065769752155	3	0.261577644127012	-0.104720902734348	0.920644620565208	0.172865325388666	2	0.122234243814345	1.09156876977868	1.57071820088589	0.777234509482172	5	0.494278944842542	0.221048264102959	0.343987872995275	1.21048114596907	0.777234509482172	possibly_wt-like
A192M	192	A	M	missense	0	NA	0.950324904122758	possibly_wt-like	0.657891075119076	1.32136766555411	NA	1.16930220341215	NA	NA	0.104123369304259	NA	1.20650637822051	NA	NA	NA	NA	NA	NA	0.657891075119076	0.567835003504469	4	0.283917501752234	0.39385682610779	1.50679298213772	0	1	0	0.657891075119076	0.657891075119076	0.891838138322021	5	0.408664732888283	0.182760424548999	0.533634288406733	1.25004198823731	0.891838138322021	possibly_wt-like
A192N	192	A	N	missense	0	NA	NA	NA	NA	NA	NA	NA	NA	NA	NA	NA	NA	NA	NA	NA	NA	NA	NA	NA	NA	NA	NA	NA	NA	NA	NA	NA	NA	NA	NA	0	NA	NA	NA	NA	NA	unknown
A192P	192	A	P	missense	1	NA	NA	NA	1.05929199246868	NA	NA	NA	NA	NA	NA	NA	NA	NA	NA	NA	NA	1.05929199246868	NA	NA	NA	NA	NA	NA	NA	0	1	0	1.05929199246868	1.05929199246868	1.05929199246868	1	0	0	1.05929199246868	1.05929199246868	NA	unknown
A192Q	192	A	Q	missense	0	NA	1.0217176270593	wt-like	0.0872323273768151	NA	1.0742432360451	1.05936912861085	0.876050411389809	1.09885482474084	NA	NA	1.00007053450991	NA	NA	NA	NA	-0.126631454170231	NA	0.301096108923861	0.0891827572618726	5	0.039883741531682	0.943546930088499	1.0998883240301	0.213863781547046	2	0.151224530182115	-0.20916230535912	0.38362696011275	0.75472182715002	7	0.381422571298974	0.144164181154841	0.472165224225823	1.03727843007422	0.75472182715002	possibly_wt-like
A192R	192	A	R	missense	0	NA	1.46242384532063	wt-like	NA	NA	NA	NA	NA	1.60211938179522	NA	1.32272830884603	NA	NA	NA	NA	NA	NA	NA	NA	0.197559322285354	2	0.139695536474592	1.18862562502942	1.73622206561183	NA	NA	NA	NA	NA	1.46242384532062	2	0.139695536474595	0.0987796611426788	1.2688192670759	1.65602842356535	NA	unknown
A192S	192	A	S	missense	1	NA	1.08234398793951	wt-like	0.922171034932654	0.852512374275231	1.19765524522265	1.21402813327334	1.29302954599637	1.01095503112702	0.956318361466566	1.22971642892711	0.904536783227764	NA	NA	NA	NA	0.963934011529236	NA	0.880408058336072	0.169941693906426	8	0.0600834620837814	0.964582566188817	1.2001054096902	0.0417629765965822	2	0.0295308839539784	0.864291565951225	0.980050503914083	1.05030939733814	10	0.146638352813385	0.0463711187225657	0.959423674719076	1.1411951199572	1.05030939733814	wt-like
A192T	192	A	T	missense	1	NA	0.975589511555919	possibly_wt-like	1.42545293762208	1.29222056584895	NA	NA	NA	0.810164033096898	NA	NA	0.824383935721905	1.07374877552299	NA	1.62771161021015	1.52250310998971	1.47784825476546	NA	NA	0.274302697425135	3	0.158368736197842	0.665192492331024	1.28598653078082	0.175852081049542	4	0.087926040524771	1.25312106489032	1.59778481035384	1.23265432645087	7	0.282761781431659	0.106873907705967	1.02318531646011	1.44212333644162	1.23265432645087	wt-like
A192V	192	A	V	missense	1	NA	1.00891315786048	possibly_wt-like	0.682489106827304	NA	1.40898201873155	1.28000582291272	1.31067497430428	NA	NA	NA	0.0359898154933638	0.41668105207316	1.17387954877485	1.21607454510743	0.732441842351308	-0.126631454170231	NA	NA	0.650944531807452	4	0.325472265903726	0.370999238722533	1.64682707699843	0.429971446300672	5	0.19228907646244	0.305609442340452	1.05936877131416	0.827566462842048	9	0.500396576804576	0.166798858934859	0.500646706667348	1.15448621901675	0.827566462842048	possibly_wt-like
A192W	192	A	W	missense	0	NA	0.731327095037965	possibly_wt-like	1.06777570316939	0.475235056296536	0.988382609933539	1.10107123200438	0.750078868814919	0.372545278929232	0.777327011284583	0.826504602136201	0.559472100904327	NA	NA	NA	NA	1.26542051682713	NA	0.870130889511653	0.250187445904316	8	0.0884546197833422	0.55795922599643	0.9046949640795	0.19764481365774	2	0.139755988003739	0.793859000058252	1.34169240628053	0.79861681666425	10	0.211685153418331	0.0669407231644103	0.66741541016294	0.92981822316556	0.79861681666425	possibly_wt-like
A192X	192	A	X	nonsense	0	NA	NA	NA	NA	NA	NA	NA	NA	NA	NA	NA	NA	NA	NA	NA	NA	NA	NA	NA	NA	NA	NA	NA	NA	NA	NA	NA	NA	NA	NA	0	NA	NA	NA	NA	NA	unknown
A192Y	192	A	Y	missense	0	NA	1.08636620217133	wt-like	NA	NA	1.03595748696426	NA	NA	1.23064778046072	1.20422913775524	1.16227446018315	0.798722145493281	NA	NA	NA	NA	NA	NA	NA	0.177306973187432	5	0.079294088986366	0.930952643571138	1.24177976077152	NA	NA	NA	NA	NA	1.08636620217133	5	0.135221108754048	0.0604727182333885	0.96784185238665	1.20489055195601	1.08636620217133	wt-like
A309C	309	A	C	missense	0	NA	1.02508739991118	wt-like	NA	NA	1.13294064177812	0.917234158044232	NA	NA	NA	NA	NA	NA	NA	NA	NA	NA	NA	NA	0.152527517394139	2	0.107853241866945	0.813698930236078	1.23647586958628	NA	NA	NA	NA	NA	1.02508739991118	2	0.107853241866944	0.076263758697069	0.875613179539268	1.17456162028308	NA	unknown
A309D	309	A	D	missense	0	NA	NA	NA	NA	NA	NA	NA	NA	NA	NA	NA	NA	NA	NA	NA	NA	NA	NA	NA	NA	NA	NA	NA	NA	NA	NA	NA	NA	NA	NA	0	NA	NA	NA	NA	NA	unknown
A309E	309	A	E	missense	1	NA	NA	NA	0.956574872663609	NA	NA	NA	NA	NA	NA	NA	NA	1.34683599155359	0.210043643916197	1.40881511240328	0.860604742781373	NA	NA	NA	NA	NA	NA	NA	NA	0.421250679314824	4	0.210625339657412	0.543756792703566	1.36939295262365	0.95657487266361	4	0.421250679314825	0.210625339657412	0.543756792703566	1.36939295262365	0.95657487266361	possibly_wt-like
A309F	309	A	F	missense	0	NA	NA	NA	NA	NA	NA	NA	NA	NA	NA	NA	NA	NA	NA	NA	NA	NA	NA	NA	NA	NA	NA	NA	NA	NA	NA	NA	NA	NA	NA	0	NA	NA	NA	NA	NA	unknown
A309G	309	A	G	missense	1	NA	1.17803717251437	wt-like	NA	NA	1.32321746520748	0.987610622201982	NA	1.23893422653916	NA	1.16238637610887	NA	NA	NA	NA	NA	NA	NA	NA	0.142937034001408	4	0.0714685170007042	1.0379614531645	1.31811289186424	NA	NA	NA	NA	NA	1.17803717251437	4	0.103038673358947	0.0515193366794735	1.07706112811521	1.27901321691353	1.17803717251437	wt-like
A309H	309	A	H	missense	0	NA	0.599676335845744	possibly_low	NA	NA	NA	NA	NA	NA	0.123141986241993	NA	1.07621068544949	NA	NA	NA	NA	NA	NA	NA	0.673921340146266	2	0.476534349603751	-0.334313826773827	1.53366649846531	NA	NA	NA	NA	NA	0.599676335845741	2	0.476534349603748	0.336960670073131	-0.0607544417040797	1.26010711339556	NA	unknown
A309I	309	A	I	missense	0	NA	1.24186777083593	wt-like	1.06455148732349	NA	1.26610556665651	1.21497570336034	1.24452204249092	NA	NA	NA	NA	NA	NA	NA	NA	1.05929199246868	1.18823923132198	0.946123238179825	0.0256680657371191	3	0.0148194646629027	1.21282215382647	1.27091338784538	0.0824584959989881	3	0.0476074348619874	0.971242629597662	1.15786034504933	1.15320962907971	6	0.100334675836971	0.0409614598846893	1.07292664295154	1.23349261520788	1.15320962907971	wt-like
A309K	309	A	K	missense	0	NA	NA	NA	NA	NA	NA	NA	NA	NA	NA	NA	NA	NA	NA	NA	NA	NA	NA	NA	NA	NA	NA	NA	NA	NA	NA	NA	NA	NA	NA	0	NA	NA	NA	NA	NA	unknown
A309L	309	A	L	missense	0	NA	0.719573346325208	possibly_wt-like	NA	NA	0.15216803706746	NA	NA	0.652196641738998	NA	1.0053195020885	1.06860920440588	NA	NA	NA	NA	NA	NA	NA	0.420303581178488	4	0.210151790589244	0.307683405483687	1.13146328716673	NA	NA	NA	NA	NA	0.71957334632521	4	0.31739100692198	0.15869550346099	0.408535875033217	1.0306108176172	0.71957334632521	possibly_wt-like
A309M	309	A	M	missense	0	NA	NA	NA	NA	NA	NA	NA	NA	NA	NA	NA	NA	NA	NA	NA	NA	NA	NA	NA	NA	NA	NA	NA	NA	NA	NA	NA	NA	NA	NA	0	NA	NA	NA	NA	NA	unknown
A309N	309	A	N	missense	0	NA	1.07445348763677	wt-like	NA	NA	0.912324256315642	1.24035522782409	1.41911968504359	0.705990999610127	NA	NA	1.0944772693904	NA	NA	NA	NA	NA	NA	NA	0.277835211770997	5	0.1242516840126	0.830924661953623	1.31798231331992	NA	NA	NA	NA	NA	1.07445348763677	5	0.212236687739108	0.0949151322208084	0.888423246896128	1.26048372837741	1.07445348763677	wt-like
A309P	309	A	P	missense	1	NA	0.932261769793635	wt-like	0.932000517447561	0.751369082204044	0.953822012584143	1.0307951279989	0.712769038167699	1.21649389785767	NA	1.08286418053679	0.777719049206198	NA	NA	NA	NA	0.21079759798419	1.65320343691093	NA	0.190798904451966	7	0.0721152073719252	0.790918560607025	1.07360497898025	0.721202919463372	2	0.509967474964085	-0.0675173667688777	1.931518401664	0.932203713716729	9	0.283591130512175	0.0945303768373916	0.746927579670443	1.11747984776302	0.932203713716729	wt-like
A309Q	309	A	Q	missense	0	NA	NA	NA	NA	NA	NA	NA	NA	NA	NA	NA	NA	NA	NA	NA	NA	NA	NA	NA	NA	NA	NA	NA	NA	NA	NA	NA	NA	NA	NA	0	NA	NA	NA	NA	NA	unknown
A309R	309	A	R	missense	0	NA	1.0307798877709	wt-like	0.811397394074721	NA	1.10035789280021	1.0172116406481	1.05446073139453	0.861662174148397	NA	NA	1.12020699986324	NA	NA	NA	NA	NA	0.811397394074721	NA	0.102693704659353	5	0.0459260208959201	0.94076654086166	1.12079323468013	0	1	0	0.811397394074721	0.811397394074721	0.994216138821533	6	0.105124236473316	0.0429167898265501	0.91010077642942	1.07833150121365	0.994216138821533	wt-like
A309S	309	A	S	missense	1	NA	NA	NA	NA	NA	NA	NA	NA	NA	NA	NA	NA	NA	NA	NA	NA	NA	NA	NA	NA	NA	NA	NA	NA	NA	NA	NA	NA	NA	NA	0	NA	NA	NA	NA	NA	unknown
A309T	309	A	T	missense	1	NA	NA	NA	NA	NA	NA	NA	NA	NA	NA	NA	NA	NA	NA	NA	NA	NA	NA	NA	NA	NA	NA	NA	NA	NA	NA	NA	NA	NA	NA	0	NA	NA	NA	NA	NA	unknown
A309V	309	A	V	missense	1	NA	0.89978809477041	wt-like	0.732019718775826	0.740823704903136	0.979202011601695	1.02447863190949	1.00541586324364	0.951172362987939	0.614155861677076	0.816691693663158	1.06636462817714	NA	NA	NA	NA	1.05929199246868	NA	0.404747445082972	0.159086711269558	8	0.0562456461676854	0.789548653994564	1.01002753554626	0.327272273692854	2	0.231416444022557	0.278451823061285	1.18558761449037	0.866234419571493	10	0.177703794591926	0.0561948739765197	0.756094490461747	0.976374348681238	0.866234419571493	wt-like
A309W	309	A	W	missense	0	NA	NA	NA	NA	NA	NA	NA	NA	NA	NA	NA	NA	NA	NA	NA	NA	NA	NA	NA	NA	NA	NA	NA	NA	NA	NA	NA	NA	NA	NA	0	NA	NA	NA	NA	NA	unknown
A309X	309	A	X	nonsense	0	NA	NA	NA	NA	NA	NA	NA	NA	NA	NA	NA	NA	NA	NA	NA	NA	NA	NA	NA	NA	NA	NA	NA	NA	NA	NA	NA	NA	NA	NA	0	NA	NA	NA	NA	NA	unknown
A309Y	309	A	Y	missense	0	NA	NA	NA	NA	NA	NA	NA	NA	NA	NA	NA	NA	NA	NA	NA	NA	NA	NA	NA	NA	NA	NA	NA	NA	NA	NA	NA	NA	NA	NA	0	NA	NA	NA	NA	NA	unknown
A328C	328	A	C	missense	0	NA	NA	NA	NA	NA	NA	NA	NA	NA	NA	NA	NA	NA	NA	NA	NA	NA	NA	NA	NA	NA	NA	NA	NA	NA	NA	NA	NA	NA	NA	0	NA	NA	NA	NA	NA	unknown
A328D	328	A	D	missense	0	NA	NA	NA	NA	NA	NA	NA	NA	NA	NA	NA	NA	NA	NA	NA	NA	NA	NA	NA	NA	NA	NA	NA	NA	NA	NA	NA	NA	NA	NA	0	NA	NA	NA	NA	NA	unknown
A328E	328	A	E	missense	1	NA	NA	NA	NA	NA	NA	NA	NA	NA	NA	NA	NA	NA	NA	NA	NA	NA	NA	NA	NA	NA	NA	NA	NA	NA	NA	NA	NA	NA	NA	0	NA	NA	NA	NA	NA	unknown
A328F	328	A	F	missense	0	NA	NA	NA	NA	NA	NA	NA	NA	NA	NA	NA	NA	NA	NA	NA	NA	NA	NA	NA	NA	NA	NA	NA	NA	NA	NA	NA	NA	NA	NA	0	NA	NA	NA	NA	NA	unknown
A328G	328	A	G	missense	1	NA	NA	NA	NA	NA	NA	NA	NA	NA	NA	NA	NA	NA	NA	NA	NA	NA	NA	NA	NA	NA	NA	NA	NA	NA	NA	NA	NA	NA	NA	0	NA	NA	NA	NA	NA	unknown
A328H	328	A	H	missense	0	NA	NA	NA	NA	NA	NA	NA	NA	NA	NA	NA	NA	NA	NA	NA	NA	NA	NA	NA	NA	NA	NA	NA	NA	NA	NA	NA	NA	NA	NA	0	NA	NA	NA	NA	NA	unknown
A328I	328	A	I	missense	0	NA	NA	NA	NA	NA	NA	NA	NA	NA	NA	NA	NA	NA	NA	NA	NA	NA	NA	NA	NA	NA	NA	NA	NA	NA	NA	NA	NA	NA	NA	0	NA	NA	NA	NA	NA	unknown
A328K	328	A	K	missense	0	NA	NA	NA	NA	NA	NA	NA	NA	NA	NA	NA	NA	NA	NA	NA	NA	NA	NA	NA	NA	NA	NA	NA	NA	NA	NA	NA	NA	NA	NA	0	NA	NA	NA	NA	NA	unknown
A328L	328	A	L	missense	0	NA	NA	NA	NA	NA	NA	NA	NA	NA	NA	NA	NA	NA	NA	NA	NA	NA	NA	NA	NA	NA	NA	NA	NA	NA	NA	NA	NA	NA	NA	0	NA	NA	NA	NA	NA	unknown
A328M	328	A	M	missense	0	NA	NA	NA	NA	NA	NA	NA	NA	NA	NA	NA	NA	NA	NA	NA	NA	NA	NA	NA	NA	NA	NA	NA	NA	NA	NA	NA	NA	NA	NA	0	NA	NA	NA	NA	NA	unknown
A328N	328	A	N	missense	0	NA	NA	NA	NA	NA	NA	NA	NA	NA	NA	NA	NA	NA	NA	NA	NA	NA	NA	NA	NA	NA	NA	NA	NA	NA	NA	NA	NA	NA	NA	0	NA	NA	NA	NA	NA	unknown
A328P	328	A	P	missense	1	NA	NA	NA	NA	NA	NA	NA	NA	NA	NA	NA	NA	NA	NA	NA	NA	NA	NA	NA	NA	NA	NA	NA	NA	NA	NA	NA	NA	NA	NA	0	NA	NA	NA	NA	NA	unknown
A328Q	328	A	Q	missense	0	NA	NA	NA	NA	NA	NA	NA	NA	NA	NA	NA	NA	NA	NA	NA	NA	NA	NA	NA	NA	NA	NA	NA	NA	NA	NA	NA	NA	NA	NA	0	NA	NA	NA	NA	NA	unknown
A328R	328	A	R	missense	0	NA	NA	NA	NA	NA	NA	NA	NA	NA	NA	NA	NA	NA	NA	NA	NA	NA	NA	NA	NA	NA	NA	NA	NA	NA	NA	NA	NA	NA	NA	0	NA	NA	NA	NA	NA	unknown
A328S	328	A	S	missense	1	NA	NA	NA	NA	NA	NA	NA	NA	NA	NA	NA	NA	NA	NA	NA	NA	NA	NA	NA	NA	NA	NA	NA	NA	NA	NA	NA	NA	NA	NA	0	NA	NA	NA	NA	NA	unknown
A328T	328	A	T	missense	1	NA	NA	NA	NA	NA	NA	NA	NA	NA	NA	NA	NA	NA	NA	NA	NA	NA	NA	NA	NA	NA	NA	NA	NA	NA	NA	NA	NA	NA	NA	0	NA	NA	NA	NA	NA	unknown
A328V	328	A	V	missense	1	NA	NA	NA	NA	NA	NA	NA	NA	NA	NA	NA	NA	NA	NA	NA	NA	NA	NA	NA	NA	NA	NA	NA	NA	NA	NA	NA	NA	NA	NA	0	NA	NA	NA	NA	NA	unknown
A328W	328	A	W	missense	0	NA	NA	NA	NA	NA	NA	NA	NA	NA	NA	NA	NA	NA	NA	NA	NA	NA	NA	NA	NA	NA	NA	NA	NA	NA	NA	NA	NA	NA	NA	0	NA	NA	NA	NA	NA	unknown
A328X	328	A	X	nonsense	0	NA	NA	NA	NA	NA	NA	NA	NA	NA	NA	NA	NA	NA	NA	NA	NA	NA	NA	NA	NA	NA	NA	NA	NA	NA	NA	NA	NA	NA	NA	0	NA	NA	NA	NA	NA	unknown
A328Y	328	A	Y	missense	0	NA	NA	NA	NA	NA	NA	NA	NA	NA	NA	NA	NA	NA	NA	NA	NA	NA	NA	NA	NA	NA	NA	NA	NA	NA	NA	NA	NA	NA	NA	0	NA	NA	NA	NA	NA	unknown
A333A	333	A	A	synonymous	NA	NA	NA	NA	0.236017971219989	NA	NA	NA	NA	NA	NA	NA	NA	NA	-0.55440531160846	NA	NA	1.17405505305944	0.0884041722089905	NA	NA	NA	NA	NA	NA	0.625358054559631	3	0.361050641139904	-0.471628282009318	0.943664224449296	0.23601797121999	3	0.625358054559633	0.361050641139905	-0.471628282009319	0.943664224449299	NA	unknown
A333C	333	A	C	missense	0	NA	NA	NA	NA	NA	NA	NA	NA	NA	NA	NA	NA	NA	NA	NA	NA	NA	NA	NA	NA	NA	NA	NA	NA	NA	NA	NA	NA	NA	NA	0	NA	NA	NA	NA	NA	unknown
A333D	333	A	D	missense	1	NA	1.01605270821917	wt-like	0.875813927440712	NA	0.986405924639509	0.991084923480207	1.08210187525241	1.4988141852285	0.575436654898779	NA	0.96247268581563	NA	NA	NA	NA	NA	1.08016212478914	0.671465730092281	0.295275052602082	6	0.120545535441427	0.77978780025688	1.25231761618147	0.204348197348432	2	0.144495996068323	0.592606979236558	1.15902087564487	0.980993013024557	8	0.183400992066745	0.0648420425833679	0.853904944877143	1.10808108117197	0.980993013024557	wt-like
A333E	333	A	E	missense	0	NA	1.0600360786306	wt-like	NA	NA	1.09510777954542	0.926010419285512	1.05248582250805	NA	NA	NA	1.16654029318341	NA	NA	NA	NA	NA	NA	NA	0.100983588853125	4	0.0504917944265623	0.961073980039736	1.15899817722146	NA	NA	NA	NA	NA	1.0600360786306	4	0.070787957733817	0.0353939788669085	0.990665154781886	1.12940700247931	1.0600360786306	wt-like
A333F	333	A	F	missense	0	NA	1.06579986807803	possibly_wt-like	NA	NA	1.44893234439092	1.01234054094741	0.736126718895751	NA	NA	NA	NA	NA	NA	NA	NA	NA	NA	NA	0.359397258861744	3	0.207498104149842	0.659111057083996	1.47248867907206	NA	NA	NA	NA	NA	1.06579986807803	3	0.255421650875262	0.147467758889691	0.776768371773396	1.35483136438266	NA	unknown
A333G	333	A	G	missense	1	NA	1.03869906922278	wt-like	0.609135874345984	1.04427105894461	1.0043488732594	0.804801516557549	1.00969971878872	1.16049795083308	1.11474227825784	1.07424422776245	1.09698692937861	NA	NA	NA	NA	0.921507071287252	0.452817508182932	0.453083043567768	0.108257946352741	8	0.0382749639916762	0.963681518289529	1.11371662015603	0.208247464627512	3	0.120231729760751	0.373486014215959	0.844785734476009	0.921545470620019	11	0.191631407797196	0.0577790434282622	0.80830062643945	1.03479031480059	0.921545470620019	wt-like
A333H	333	A	H	missense	0	NA	NA	NA	NA	NA	NA	NA	NA	NA	NA	NA	NA	NA	NA	NA	NA	NA	NA	NA	NA	NA	NA	NA	NA	NA	NA	NA	NA	NA	NA	0	NA	NA	NA	NA	NA	unknown
A333I	333	A	I	missense	0	NA	0.847673843495461	possibly_wt-like	1.00243845066926	0.898492226093858	0.879003679665298	1.03922841789816	1.02827153361583	0.381312511112859	0.66112224681637	NA	1.04628628926586	NA	NA	NA	NA	0.834008446333034	1.47579632659792	0.697510579076815	0.24651370532415	7	0.0931734227223941	0.665057290643243	1.03029039634768	0.315571917285777	3	0.18219553139363	0.645341770993606	1.35953513034491	0.8941032256476	10	0.203511733046725	0.064356060699581	0.767967664489548	1.02023878680565	0.8941032256476	wt-like
A333K	333	A	K	missense	0	NA	0.631764929218119	possibly_low	NA	1.12527476492582	NA	NA	NA	-0.000916513587204604	NA	0.770936536315739	NA	NA	NA	NA	NA	NA	NA	NA	0.57585002484701	3	0.332467166858274	-0.0198587438661667	1.2833886023024	NA	NA	NA	NA	NA	0.631764929218118	3	0.421787628536882	0.243519200876623	0.154476065955963	1.10905379248027	NA	unknown
A333L	333	A	L	missense	0	NA	0.886630001702107	possibly_wt-like	1.00999143511015	1.05406919047312	0.497442073647076	0.678208011217516	0.646330417446967	1.36448153566006	NA	1.02239294280099	0.943485840669013	NA	NA	NA	NA	NA	NA	1.00999143511015	0.297403483698839	7	0.11240795098734	0.666314466190977	1.10694553721324	0	1	0	1.00999143511015	1.00999143511015	0.902050180878112	8	0.221042510080694	0.0781503289042772	0.748878350845769	1.05522201091045	0.902050180878112	wt-like
A333M	333	A	M	missense	0	NA	0.861344766591877	possibly_wt-like	0.935337182898501	NA	0.517536745096242	0.778640738929771	NA	0.609248833627758	1.12226164818479	1.09678265642099	1.04359797729171	NA	NA	NA	NA	1.53798425231662	-0.0659204994544364	1.33394779583332	0.262800731784019	6	0.107287949483478	0.651064249629107	1.07162528355465	0.667505121568625	3	0.3853842616231	0.179997909908665	1.69067645588834	0.886008905360752	9	0.378784400720816	0.126261466906939	0.638540977587956	1.13347683313355	0.886008905360752	possibly_wt-like
A333N	333	A	N	missense	0	NA	1.00882607139514	wt-like	-0.126631454170231	NA	NA	NA	NA	NA	NA	1.09574134564026	0.921910797150023	NA	NA	NA	NA	-0.126631454170231	NA	NA	0.122916759614822	2	0.0869152742451172	0.838475264168289	1.17917687862199	0	1	0	-0.126631454170231	-0.126631454170231	0.630340229540017	3	0.504647789140166	0.291358536906024	0.059287990615926	1.20139246846411	NA	unknown
A333P	333	A	P	missense	1	NA	0.65493112899912	possibly_low	0.313896866074819	0.700632240054579	0.751958896099683	0.756429299911976	0.696413472587817	0.257043996004118	0.49185535084188	NA	0.930184647493789	NA	NA	NA	NA	NA	0.313896866074819	NA	0.217638087252192	7	0.0822594649550111	0.493705540299764	0.816156717698477	0	1	0	0.313896866074819	0.313896866074819	0.612301846133583	8	0.193527331369983	0.0684222441783254	0.478196711802659	0.746406980464506	0.612301846133583	possibly_low
A333Q	333	A	Q	missense	0	NA	0.5869586752028	possibly_low	-0.126631454170231	NA	0.533315877656069	NA	NA	-0.120805722499272	1.11638042535834	NA	0.818944120296067	NA	NA	NA	NA	-0.126631454170231	NA	NA	0.528492393088141	4	0.26424619654407	0.06904564692473	1.10487170348087	0	1	0	-0.126631454170231	-0.126631454170231	0.444240649328195	5	0.454367390130357	0.203199274218129	0.0459773901759835	0.842503908480406	0.444240649328195	possibly_low
A333R	333	A	R	missense	0	NA	0.567407632880388	low	0.38762122704132	NA	0.6189729367355	0.770643348606052	0.566470517606346	0.367628038944421	NA	NA	0.513323322509621	NA	NA	NA	NA	0.38762122704132	NA	NA	0.147310567912431	5	0.0658792887312588	0.438286599640005	0.696528666120771	0	1	0	0.38762122704132	0.38762122704132	0.53744323190721	6	0.114585702408756	0.0467794171199756	0.445757259134281	0.629129204680139	0.53744323190721	low
A333S	333	A	S	missense	1	NA	0.954226935538272	wt-like	1.08016212478914	1.02761044587826	0.503982837763686	1.03910499814198	NA	1.17953378626609	NA	1.1180579884098	0.857071556769825	NA	NA	NA	NA	NA	1.08016212478914	NA	0.245907352950475	6	0.100391256454525	0.757463688524678	1.15099018255187	0	1	0	1.08016212478914	1.08016212478914	0.972217676859826	7	0.166680274053183	0.0629992219435449	0.848741470796432	1.09569388292322	0.972217676859826	wt-like
A333T	333	A	T	missense	1	NA	1.02857607609032	wt-like	1.08030288185839	0.937481982563513	0.961061447503287	1.04381350824381	1.02637239245653	1.15308632074073	NA	1.00424164969766	1.07397523142669	NA	NA	NA	NA	1.38493667932726	0.545351727648065	1.31062023859984	0.0721681406449861	7	0.027276993246938	0.975114151719777	1.08203800046086	0.356634102806883	3	0.205902795257755	0.676740818837066	1.48386494487971	1.04409411782074	10	0.149248399762313	0.0471964880384243	0.951590701068652	1.13659753457283	1.04409411782074	wt-like
A333V	333	A	V	missense	1	NA	0.982188436850946	wt-like	1.02506651174518	0.725972542873096	1.02936823480526	1.11894506571125	1.1674438787054	0.90898245597144	0.783514602913891	1.03136036727722	1.09192034655002	NA	NA	NA	NA	1.06258979046674	1.37189375181597	0.640715992952832	0.160438617818081	8	0.0567236173116809	0.871012189847219	1.09336468385467	0.2562336791949	3	0.147936583658624	0.735116135778383	1.31501688771198	0.993882457276647	11	0.166608042617333	0.0502342149470213	0.895425205188842	1.09233970936445	0.993882457276647	wt-like
A333W	333	A	W	missense	0	NA	NA	NA	NA	NA	NA	NA	NA	NA	NA	NA	NA	NA	NA	NA	NA	NA	NA	NA	NA	NA	NA	NA	NA	NA	NA	NA	NA	NA	NA	0	NA	NA	NA	NA	NA	unknown
A333X	333	A	X	nonsense	0	NA	NA	NA	0.046587760439506	NA	NA	NA	NA	NA	NA	NA	NA	NA	NA	NA	NA	0.0838249901734187	0.0795465400194923	-0.023608248874393	NA	NA	NA	NA	NA	0.0467973395425994	3	0.0270184565822781	-0.00636744137961816	0.0995429622586301	0.046587760439506	3	0.0467973395425993	0.027018456582278	-0.00636744137961811	0.0995429622586301	NA	unknown
A333Y	333	A	Y	missense	0	NA	NA	NA	NA	NA	NA	NA	NA	NA	NA	NA	NA	NA	NA	NA	NA	NA	NA	NA	NA	NA	NA	NA	NA	NA	NA	NA	NA	NA	NA	0	NA	NA	NA	NA	NA	unknown
A34C	34	A	C	missense	0	NA	NA	NA	NA	NA	NA	NA	NA	NA	NA	NA	NA	NA	NA	NA	NA	NA	NA	NA	NA	NA	NA	NA	NA	NA	NA	NA	NA	NA	NA	0	NA	NA	NA	NA	NA	unknown
A34D	34	A	D	missense	1	NA	NA	NA	NA	NA	NA	NA	NA	NA	NA	NA	NA	NA	NA	NA	NA	NA	NA	NA	NA	NA	NA	NA	NA	NA	NA	NA	NA	NA	NA	0	NA	NA	NA	NA	NA	unknown
A34E	34	A	E	missense	0	NA	NA	NA	NA	NA	NA	NA	NA	NA	NA	NA	NA	NA	NA	NA	NA	NA	NA	NA	NA	NA	NA	NA	NA	NA	NA	NA	NA	NA	NA	0	NA	NA	NA	NA	NA	unknown
A34F	34	A	F	missense	0	NA	NA	NA	NA	NA	NA	NA	NA	NA	NA	NA	NA	NA	NA	NA	NA	NA	NA	NA	NA	NA	NA	NA	NA	NA	NA	NA	NA	NA	NA	0	NA	NA	NA	NA	NA	unknown
A34G	34	A	G	missense	1	NA	NA	NA	NA	NA	NA	NA	NA	NA	NA	NA	NA	NA	NA	NA	NA	NA	NA	NA	NA	NA	NA	NA	NA	NA	NA	NA	NA	NA	NA	0	NA	NA	NA	NA	NA	unknown
A34H	34	A	H	missense	0	NA	NA	NA	NA	NA	NA	NA	NA	NA	NA	NA	NA	NA	NA	NA	NA	NA	NA	NA	NA	NA	NA	NA	NA	NA	NA	NA	NA	NA	NA	0	NA	NA	NA	NA	NA	unknown
A34I	34	A	I	missense	0	NA	NA	NA	NA	NA	NA	NA	NA	NA	NA	NA	NA	NA	NA	NA	NA	NA	NA	NA	NA	NA	NA	NA	NA	NA	NA	NA	NA	NA	NA	0	NA	NA	NA	NA	NA	unknown
A34K	34	A	K	missense	0	NA	NA	NA	NA	NA	NA	NA	NA	NA	NA	NA	NA	NA	NA	NA	NA	NA	NA	NA	NA	NA	NA	NA	NA	NA	NA	NA	NA	NA	NA	0	NA	NA	NA	NA	NA	unknown
A34L	34	A	L	missense	0	NA	NA	NA	NA	NA	NA	NA	NA	NA	NA	NA	NA	NA	NA	NA	NA	NA	NA	NA	NA	NA	NA	NA	NA	NA	NA	NA	NA	NA	NA	0	NA	NA	NA	NA	NA	unknown
A34M	34	A	M	missense	0	NA	NA	NA	NA	NA	NA	NA	NA	NA	NA	NA	NA	NA	NA	NA	NA	NA	NA	NA	NA	NA	NA	NA	NA	NA	NA	NA	NA	NA	NA	0	NA	NA	NA	NA	NA	unknown
A34N	34	A	N	missense	0	NA	NA	NA	NA	NA	NA	NA	NA	NA	NA	NA	NA	NA	NA	NA	NA	NA	NA	NA	NA	NA	NA	NA	NA	NA	NA	NA	NA	NA	NA	0	NA	NA	NA	NA	NA	unknown
A34P	34	A	P	missense	1	NA	NA	NA	NA	NA	NA	NA	NA	NA	NA	NA	NA	NA	NA	NA	NA	NA	NA	NA	NA	NA	NA	NA	NA	NA	NA	NA	NA	NA	NA	0	NA	NA	NA	NA	NA	unknown
A34Q	34	A	Q	missense	0	NA	NA	NA	NA	NA	NA	NA	NA	NA	NA	NA	NA	NA	NA	NA	NA	NA	NA	NA	NA	NA	NA	NA	NA	NA	NA	NA	NA	NA	NA	0	NA	NA	NA	NA	NA	unknown
A34R	34	A	R	missense	0	NA	NA	NA	NA	NA	NA	NA	NA	NA	NA	NA	NA	NA	NA	NA	NA	NA	NA	NA	NA	NA	NA	NA	NA	NA	NA	NA	NA	NA	NA	0	NA	NA	NA	NA	NA	unknown
A34S	34	A	S	missense	1	NA	NA	NA	NA	NA	NA	NA	NA	NA	NA	NA	NA	NA	NA	NA	NA	NA	NA	NA	NA	NA	NA	NA	NA	NA	NA	NA	NA	NA	NA	0	NA	NA	NA	NA	NA	unknown
A34T	34	A	T	missense	1	NA	NA	NA	NA	NA	NA	NA	NA	NA	NA	NA	NA	NA	NA	NA	NA	NA	NA	NA	NA	NA	NA	NA	NA	NA	NA	NA	NA	NA	NA	0	NA	NA	NA	NA	NA	unknown
A34V	34	A	V	missense	1	NA	NA	NA	NA	NA	NA	NA	NA	NA	NA	NA	NA	NA	NA	NA	NA	NA	NA	NA	NA	NA	NA	NA	NA	NA	NA	NA	NA	NA	NA	0	NA	NA	NA	NA	NA	unknown
A34W	34	A	W	missense	0	NA	NA	NA	NA	NA	NA	NA	NA	NA	NA	NA	NA	NA	NA	NA	NA	NA	NA	NA	NA	NA	NA	NA	NA	NA	NA	NA	NA	NA	NA	0	NA	NA	NA	NA	NA	unknown
A34X	34	A	X	nonsense	0	NA	NA	NA	NA	NA	NA	NA	NA	NA	NA	NA	NA	NA	NA	NA	NA	NA	NA	NA	NA	NA	NA	NA	NA	NA	NA	NA	NA	NA	NA	0	NA	NA	NA	NA	NA	unknown
A34Y	34	A	Y	missense	0	NA	NA	NA	NA	NA	NA	NA	NA	NA	NA	NA	NA	NA	NA	NA	NA	NA	NA	NA	NA	NA	NA	NA	NA	NA	NA	NA	NA	NA	NA	0	NA	NA	NA	NA	NA	unknown
A359A	359	A	A	synonymous	NA	NA	NA	NA	0.999215453067248	NA	NA	NA	NA	NA	NA	NA	NA	1.03310793815181	0.765322174154779	0.820005701970917	0.898467935479632	1.47948199237474	1.08016212478914	0.917960304549716	NA	NA	NA	NA	NA	0.1700301988897	7	0.0642653745189994	0.873257633557031	1.12517327257747	0.999215453067248	7	0.170030198889699	0.0642653745189992	0.873257633557031	1.12517327257746	0.999215453067248	wt-like
A359C	359	A	C	missense	0	NA	NA	NA	1.02494549092215	NA	NA	NA	NA	NA	NA	NA	NA	0.879262301046864	0.901391617222259	1.00582594190769	0.770182214657917	1.4040270488345	1.52323693034355	0.690692382442243	NA	NA	NA	NA	NA	0.250677999238217	7	0.0947473778770801	0.839244042653463	1.21064693919083	1.02494549092215	7	0.250677999238216	0.0947473778770799	0.839244042653462	1.21064693919083	1.02494549092215	wt-like
A359D	359	A	D	missense	1	NA	NA	NA	1.02812937554871	NA	NA	NA	NA	NA	NA	NA	NA	0.943118772731868	0.906281464826411	0.982171350448601	0.880744119581795	1.14189370404986	1.37978715306917	0.96290906413325	NA	NA	NA	NA	NA	0.132977744577603	7	0.0502608631512294	0.929619893940401	1.12663885715701	1.02812937554871	7	0.132977744577604	0.0502608631512298	0.929619893940401	1.12663885715701	1.02812937554871	wt-like
A359E	359	A	E	missense	0	NA	NA	NA	1.03576950805271	NA	NA	NA	NA	NA	NA	NA	NA	0.892684411500206	0.833432703353394	0.832912624851129	0.964852147753435	1.41055362930711	1.36360811084271	0.952342928760964	NA	NA	NA	NA	NA	0.200749349726973	7	0.0758761221765006	0.887055041300205	1.18448397480521	1.03576950805271	7	0.200749349726973	0.0758761221765005	0.887055041300205	1.18448397480521	1.03576950805271	wt-like
A359F	359	A	F	missense	0	NA	NA	NA	1.01377026934215	NA	NA	NA	NA	NA	NA	NA	NA	0.972275285052665	1.08461857497154	1.06472595850178	1.01251066155903	NA	1.30244685042099	0.646044285546922	NA	NA	NA	NA	NA	0.136826858622615	6	0.0558593311222234	0.9042879921421	1.12325254654221	1.01377026934215	6	0.136826858622616	0.0558593311222235	0.904287992142099	1.12325254654221	1.01377026934215	wt-like
A359G	359	A	G	missense	1	NA	NA	NA	0.970779056374548	NA	NA	NA	NA	NA	NA	NA	NA	0.890652624043606	0.926789908554087	0.99497883882015	0.828329837652209	1.14740932056991	1.20182165307004	0.805471211911837	NA	NA	NA	NA	NA	0.123392183810415	7	0.0466378617273613	0.879370527072961	1.06218758567614	0.970779056374548	7	0.123392183810416	0.0466378617273614	0.879370527072961	1.06218758567614	0.970779056374548	wt-like
A359H	359	A	H	missense	0	NA	NA	NA	1.08866036227613	NA	NA	NA	NA	NA	NA	NA	NA	1.11052920592437	1.09389922857482	0.802568463949443	1.1233854012059	1.24330948901392	1.15422531709519	1.09270543016927	NA	NA	NA	NA	NA	0.0817405423790537	7	0.0308950210237874	1.0281072337679	1.14921349078436	1.08866036227613	7	0.0817405423790536	0.0308950210237874	1.0281072337679	1.14921349078436	1.08866036227613	wt-like
A359I	359	A	I	missense	0	NA	NA	NA	0.970369910842785	NA	NA	NA	NA	NA	NA	NA	NA	0.965540985966478	0.845413403105277	1.16956134163224	1.03164853634409	1.4226829717237	0.396649953197061	0.961092183930646	NA	NA	NA	NA	NA	0.203652319191908	7	0.0769733415004765	0.819504933732149	1.12123488795342	0.970369910842785	7	0.203652319191907	0.0769733415004762	0.819504933732149	1.12123488795342	0.970369910842785	wt-like
A359K	359	A	K	missense	0	NA	NA	NA	0.727549250289563	NA	NA	NA	NA	NA	NA	NA	NA	0.790706290552023	0.731888530148309	1.03646926261375	0.71764391141263	1.17213912752462	0.142702699371709	0.501294930403892	NA	NA	NA	NA	NA	0.234573202765845	7	0.0886603369654792	0.553778182980038	0.901320317599087	0.727549250289562	7	0.234573202765844	0.0886603369654789	0.553778182980038	0.901320317599086	0.727549250289562	possibly_wt-like
A359L	359	A	L	missense	0	NA	NA	NA	0.979947372489944	NA	NA	NA	NA	NA	NA	NA	NA	1.10443821712678	0.921024220775229	0.952106435295057	0.971970079042059	1.44514769045057	0.635540783558371	0.829404181181547	NA	NA	NA	NA	NA	0.168483189313559	7	0.0636806598598132	0.855135572652965	1.10475917232692	0.979947372489945	7	0.16848318931356	0.0636806598598136	0.855135572652965	1.10475917232692	0.979947372489945	wt-like
A359M	359	A	M	missense	0	NA	NA	NA	1.00531316491092	NA	NA	NA	NA	NA	NA	NA	NA	0.884952866606204	0.907156926176553	1.01662319228151	0.861764994598867	1.1614143922932	0.955369220769739	1.24991056165037	NA	NA	NA	NA	NA	0.117716757569235	7	0.0444927522390109	0.918108972949396	1.09251735687245	1.00531316491092	7	0.117716757569234	0.0444927522390105	0.918108972949396	1.09251735687244	1.00531316491092	wt-like
A359N	359	A	N	missense	0	NA	NA	NA	0.877417535009405	NA	NA	NA	NA	NA	NA	NA	NA	0.785332405446724	0.834039360813263	0.745909596581648	0.933898303322137	0.861083109865395	1.12758839169688	0.854071577339789	NA	NA	NA	NA	NA	0.0876147500000583	7	0.0331152628116072	0.812512812560076	0.942322257458733	0.877417535009405	7	0.087614750000059	0.0331152628116075	0.812512812560076	0.942322257458734	0.877417535009405	wt-like
A359P	359	A	P	missense	1	NA	NA	NA	0.934765422358806	NA	NA	NA	NA	NA	NA	NA	NA	0.906167242780975	0.637149823126066	0.767766683028918	0.810406858502981	1.31056402759075	1.03385404174528	1.07744927973668	NA	NA	NA	NA	NA	0.176448880570367	7	0.0666914081578469	0.804052664291165	1.06547818042645	0.934765422358807	7	0.176448880570368	0.0666914081578473	0.804052664291166	1.06547818042645	0.934765422358807	wt-like
A359Q	359	A	Q	missense	0	NA	NA	NA	0.941972357967163	NA	NA	NA	NA	NA	NA	NA	NA	0.783767840913454	0.917118879324966	1.10620962267376	0.844599506076699	1.63012742117173	0.394921754069396	0.917061481540132	NA	NA	NA	NA	NA	0.243540665117477	7	0.092049719147444	0.761558223651146	1.12238649228318	0.941972357967162	7	0.243540665117476	0.0920497191474434	0.761558223651146	1.12238649228318	0.941972357967162	wt-like
A359R	359	A	R	missense	0	NA	NA	NA	0.942551522999151	NA	NA	NA	NA	NA	NA	NA	NA	0.858910121711104	0.857583695748175	1.03932992792008	0.816041051406843	1.0663830480362	0.859213143579971	1.10039967259169	NA	NA	NA	NA	NA	0.108130879871575	7	0.0408696310266839	0.86244851812541	1.02265452787289	0.942551522999152	7	0.108130879871576	0.0408696310266841	0.86244851812541	1.02265452787289	0.942551522999152	wt-like
A359S	359	A	S	missense	1	NA	NA	NA	1.06793341061676	NA	NA	NA	NA	NA	NA	NA	NA	1.06275771624038	1.03631378997523	1.01421742473398	0.719568365411674	1.5573766329121	1.12756682472409	0.957733120319862	NA	NA	NA	NA	NA	0.156879038972191	7	0.0592947032913182	0.951717927691787	1.18414889354173	1.06793341061676	7	0.156879038972192	0.0592947032913185	0.951717927691787	1.18414889354173	1.06793341061676	wt-like
A359T	359	A	T	missense	1	NA	NA	NA	1.03575238103836	NA	NA	NA	NA	NA	NA	NA	NA	0.976706988368923	1.0101370873123	0.901192955071778	1.04734628617942	1.19245023126478	1.05292766831338	1.06950545075791	NA	NA	NA	NA	NA	0.062634317817734	7	0.0236735469262723	0.989353081676544	1.08215168040017	1.03575238103836	7	0.0626343178177333	0.023673546926272	0.989353081676544	1.08215168040017	1.03575238103836	wt-like
A359V	359	A	V	missense	1	NA	NA	NA	1.00528707086389	NA	NA	NA	NA	NA	NA	NA	NA	0.996091888084157	0.76779015856145	0.925245116956054	0.996370940310016	1.19286810637333	1.2750640662335	0.8835792195287	NA	NA	NA	NA	NA	0.130673723108303	7	0.0493900248907833	0.908484400882415	1.10208974084536	1.00528707086389	7	0.130673723108302	0.049390024890783	0.908484400882415	1.10208974084536	1.00528707086389	wt-like
A359W	359	A	W	missense	0	NA	NA	NA	0.942433435048892	NA	NA	NA	NA	NA	NA	NA	NA	0.841019178715068	0.940418055637028	0.852800277839934	1.14513952601819	0.994149465883261	0.965323911335253	0.858183629913509	NA	NA	NA	NA	NA	0.0792321708828651	7	0.0299469457131192	0.883738500004202	1.00112837009358	0.942433435048892	7	0.0792321708828653	0.0299469457131192	0.883738500004202	1.00112837009358	0.942433435048892	wt-like
A359X	359	A	X	nonsense	0	NA	NA	NA	0.472094282674989	NA	NA	NA	NA	NA	NA	NA	NA	0.498351709742542	0.359763468149681	0.278413644594645	0.150925555464085	0.573544896367196	0.477625618909618	0.966035085497158	NA	NA	NA	NA	NA	0.179194337090445	7	0.0677290931846278	0.339347699327562	0.604840866022417	0.472094282674989	7	0.179194337090445	0.0677290931846278	0.339347699327562	0.604840866022417	0.472094282674989	low
A359Y	359	A	Y	missense	0	NA	NA	NA	1.1333063672464	NA	NA	NA	NA	NA	NA	NA	NA	1.1642621013626	0.926438166654439	1.08661478694937	1.06721596515354	1.24964083590807	1.33424402329415	1.10472869140262	NA	NA	NA	NA	NA	0.0994936739501794	7	0.0376050740423314	1.05960177648747	1.20701095800533	1.1333063672464	7	0.0994936739501785	0.0376050740423311	1.05960177648747	1.20701095800533	1.1333063672464	wt-like
A39A	39	A	A	synonymous	0	NA	0.941829387781626	wt-like	NA	NA	1.06969704671189	0.93919927625873	1.1142888451967	0.766058185469206	0.926812833041034	0.719736351735084	1.05701317605874	NA	NA	NA	NA	NA	NA	NA	0.15265044729692	7	0.0576964458672033	0.828746431845943	1.05491234371731	NA	NA	NA	NA	NA	0.941829387781626	7	0.1187174013207	0.0448709600272034	0.853883922176571	1.02977485338668	0.941829387781626	wt-like
A39C	39	A	C	missense	0	NA	1.0766618793228	wt-like	0.13905799545637	NA	NA	1.13068787494281	NA	NA	NA	NA	1.02263588370278	NA	NA	NA	NA	-0.126631454170231	NA	0.404747445082972	0.0764042957265308	2	0.0540259956200123	0.970772873678654	1.18255088496694	0.265689449626601	2	0.187870811520692	-0.229162028870498	0.507278019783238	0.607859937389583	4	0.468801941933212	0.234400970966606	0.148442476353816	1.06727739842535	0.607859937389583	possibly_low
A39D	39	A	D	missense	0	NA	0.89624189292703	wt-like	1.09340305780823	1.20504268179107	0.881051246764263	0.988108170917767	0.909386580794622	0.519095634023943	1.11818417690875	0.653842153607894	0.89522449860793	NA	NA	NA	NA	1.6338380373705	0.218120880517183	1.42825025553699	0.225026101826212	8	0.0795587412726444	0.740309625377306	1.05217416047675	0.583521451527361	3	0.336896267117243	0.433098507732443	1.75370760788401	0.95001311971281	11	0.295155949811096	0.0889928672876704	0.775590304948024	1.1244359344776	0.95001311971281	wt-like
A39E	39	A	E	missense	1	NA	NA	NA	NA	NA	NA	NA	NA	NA	NA	NA	NA	NA	NA	NA	NA	NA	NA	NA	NA	NA	NA	NA	NA	NA	NA	NA	NA	NA	NA	0	NA	NA	NA	NA	NA	unknown
A39F	39	A	F	missense	0	NA	1.01573299455786	wt-like	0.4831931825128	1.03228776498745	1.08567089862969	1.01763179852503	1.08389217537002	1.09576438781589	NA	0.779150942019051	NA	0.896728669532534	-0.150168869386504	0.0251744986435818	1.12579041844478	NA	NA	0.518441195329607	0.120158846304153	6	0.0490546435877804	0.919587659851357	1.11187832926435	0.436552294307409	5	0.195232121160972	0.100545256411935	0.865841108613666	0.773669443628284	11	0.350465728417849	0.105669393003691	0.566561239072842	0.980777648183727	0.773669443628284	possibly_wt-like
A39G	39	A	G	missense	1	NA	1.00501395623524	wt-like	0.730213504714134	0.605272650545842	0.983145525004207	1.04628738040591	1.09476285514638	1.19546065100581	1.18396222080431	0.969821188661285	0.96139917830819	NA	NA	NA	NA	0.944823995696506	0.681451567757445	0.564364950688452	0.185727490403765	8	0.0656645839586308	0.87631373661652	1.13371417585397	0.143073660654914	3	0.0826036164930599	0.568313391394978	0.892113618033291	0.930068378547667	11	0.170748357572957	0.0514825668762669	0.829164401638509	1.03097235545682	0.930068378547667	wt-like
A39H	39	A	H	missense	0	NA	NA	NA	NA	NA	NA	NA	NA	NA	NA	NA	NA	NA	NA	NA	NA	NA	NA	NA	NA	NA	NA	NA	NA	NA	NA	NA	NA	NA	NA	0	NA	NA	NA	NA	NA	unknown
A39I	39	A	I	missense	0	NA	NA	NA	NA	NA	NA	NA	NA	NA	NA	NA	NA	NA	NA	NA	NA	NA	NA	NA	NA	NA	NA	NA	NA	NA	NA	NA	NA	NA	NA	0	NA	NA	NA	NA	NA	unknown
A39K	39	A	K	missense	0	NA	NA	NA	NA	NA	NA	NA	NA	NA	NA	NA	NA	NA	NA	NA	NA	NA	NA	NA	NA	NA	NA	NA	NA	NA	NA	NA	NA	NA	NA	0	NA	NA	NA	NA	NA	unknown
A39L	39	A	L	missense	0	NA	0.522748270876499	low	1.00948161922235	0.89856630914341	0.677683196064197	0.537658148559517	0.454859024419983	0.395535687790544	0.0886306116740413	0.334967408439745	0.794085780920557	NA	NA	NA	NA	1.05929199246868	NA	0.959671245976013	0.262842202294154	8	0.0929287518121012	0.34061126419652	0.704885277556479	0.0498103732463337	2	0.0352212526959155	0.940449232447968	1.07851400599673	0.620094940545669	10	0.257764764368903	0.0815123755942347	0.460333620086667	0.77985626100467	0.620094940545669	possibly_low
A39M	39	A	M	missense	0	NA	0.818996305058285	possibly_wt-like	0.998330487549562	NA	0.694670390646862	0.943322219469707	NA	NA	NA	NA	NA	NA	NA	NA	NA	NA	1.08016212478914	0.916498850309981	0.17582339431507	2	0.124325914411423	0.575321990466887	1.06267061964968	0.0818316372395814	2	0.0578637056077056	0.884919708546431	1.11174126655269	0.908663396303922	4	0.10699650282853	0.0534982514142651	0.803808750296094	1.01351804231175	0.908663396303922	wt-like
A39N	39	A	N	missense	0	NA	NA	NA	0.916498850309981	NA	NA	NA	NA	NA	NA	NA	NA	NA	NA	NA	NA	NA	NA	0.916498850309981	NA	NA	NA	NA	NA	0	1	0	0.916498850309981	0.916498850309981	0.916498850309981	1	0	0	0.916498850309981	0.916498850309981	NA	unknown
A39P	39	A	P	missense	1	NA	0.68327531602677	possibly_low	NA	0.582298217851816	0.733802890617672	0.579461413772016	0.79430215771847	NA	NA	NA	0.726511900173874	NA	NA	NA	NA	NA	NA	NA	0.0971121751326483	5	0.0434298850078932	0.598154305558583	0.768396326494956	NA	NA	NA	NA	NA	0.68327531602677	5	0.0819164001718829	0.0366341278512811	0.611473744833223	0.755076887220316	0.68327531602677	possibly_low
A39Q	39	A	Q	missense	0	NA	NA	NA	NA	NA	NA	NA	NA	NA	NA	NA	NA	NA	NA	NA	NA	NA	NA	NA	NA	NA	NA	NA	NA	NA	NA	NA	NA	NA	NA	0	NA	NA	NA	NA	NA	unknown
A39R	39	A	R	missense	0	NA	0.696042182917223	possibly_low	1.13326869937661	0.911983149596451	0.712026717049766	0.48224683530679	0.450342697211998	0.590748808780657	0.953358820394579	0.418162335778646	1.0494680992189	NA	NA	NA	NA	1.29892880790847	0.993333839452049	1.10754345076932	0.248535231384844	8	0.0878704737379953	0.52381921908628	0.868265146748166	0.110440072354574	3	0.063762605503235	1.00829628902984	1.25824110972339	0.815285778315239	11	0.258709363172425	0.0780038079449748	0.662401124086109	0.968170432544369	0.815285778315239	possibly_wt-like
A39S	39	A	S	missense	1	NA	0.702506985504866	possibly_low	NA	0.795480590501193	NA	0.609533380508538	NA	NA	NA	NA	NA	NA	NA	NA	NA	NA	NA	NA	0.131484533128525	2	0.0929736049963273	0.520282068199211	0.88473190281052	NA	NA	NA	NA	NA	0.702506985504866	2	0.0929736049963275	0.0657422665642627	0.573654510776879	0.831359460232852	NA	unknown
A39T	39	A	T	missense	1	NA	NA	NA	NA	NA	NA	NA	NA	NA	NA	NA	NA	NA	NA	NA	NA	NA	NA	NA	NA	NA	NA	NA	NA	NA	NA	NA	NA	NA	NA	0	NA	NA	NA	NA	NA	unknown
A39V	39	A	V	missense	1	NA	0.973750031845178	wt-like	0.758811920470925	1.10008339015246	1.07032619129159	1.02386064308645	1.21072840833554	0.904502647050471	0.542286840445202	0.957529380924031	0.980682753475674	NA	NA	NA	NA	1.02984072709874	0.946373925681707	0.300221108632324	0.198286860834451	8	0.0701049919581168	0.836346772470799	1.11115329121956	0.3057272078924	3	0.17651168577527	0.412855373500945	1.10476846744091	0.915130546924926	11	0.181523826299415	0.054731492940437	0.807858791941562	1.02240230190829	0.915130546924926	wt-like
A39W	39	A	W	missense	0	NA	0.719033177936859	possibly_wt-like	0.0516710245477099	NA	NA	NA	NA	NA	0.769671522089553	NA	0.668394833784164	NA	NA	NA	NA	NA	-0.0659204994544364	0.169262548549856	0.0716134330768575	2	0.0506383441526949	0.619783847160832	0.818282508712885	0.117591524002146	2	0.0831497640319783	-0.111299518277971	0.214641567373391	0.385352101242284	4	0.333681076694574	0.166840538347287	0.0583506549203275	0.712353547564241	0.385352101242284	low
A39X	39	A	X	nonsense	0	NA	0.0661377597389904	low	0.105793533267186	0.181887354301048	-0.0795458467656927	-0.0691153396913842	-0.0573112797096672	0.139325717236026	0.201047922179251	-0.00433415926857185	0.217147709630913	NA	NA	NA	NA	0.137908755381353	0.28647580456424	-0.107003960144036	0.13064798586771	8	0.0461910383777111	-0.0243950118898308	0.156670531367812	0.141864995607481	3	0.0819057934025642	-0.0547388719270186	0.26632593846139	0.0769529707012254	11	0.127650079833723	0.0384879472061248	0.00151798033834175	0.152387961064109	0.0769529707012254	low
A39Y	39	A	Y	missense	0	NA	NA	NA	NA	NA	NA	NA	NA	NA	NA	NA	NA	NA	NA	NA	NA	NA	NA	NA	NA	NA	NA	NA	NA	NA	NA	NA	NA	NA	NA	0	NA	NA	NA	NA	NA	unknown
A3A	3	A	A	synonymous	NA	NA	NA	NA	1.00511897716705	NA	NA	NA	NA	NA	NA	NA	NA	1.06752109756789	1.08044979491714	1.0789680796634	0.952470307064069	1.05929199246868	1.11330935381058	0.683822214677589	NA	NA	NA	NA	NA	0.106841552169269	7	0.0403823109611455	0.925971102070707	1.08426685226339	1.00511897716705	7	0.106841552169269	0.0403823109611456	0.925971102070707	1.08426685226339	1.00511897716705	wt-like
A3C	3	A	C	missense	0	NA	NA	NA	0.955377783533265	NA	NA	NA	NA	NA	NA	NA	NA	0.692438819414241	1.04561961018463	1.24684916847654	1.05055818126543	1.18812302009192	NA	0.508677901766826	NA	NA	NA	NA	NA	0.236546281961821	6	0.0965696152264963	0.766104815688441	1.14465075137809	0.955377783533265	6	0.236546281961821	0.0965696152264962	0.766104815688441	1.14465075137809	0.955377783533265	wt-like
A3D	3	A	D	missense	1	NA	NA	NA	NA	NA	NA	NA	NA	NA	NA	NA	NA	NA	NA	NA	NA	NA	NA	NA	NA	NA	NA	NA	NA	NA	NA	NA	NA	NA	NA	0	NA	NA	NA	NA	NA	unknown
A3E	3	A	E	missense	0	NA	NA	NA	1.04015404975369	NA	NA	NA	NA	NA	NA	NA	NA	1.09410134558368	0.784933612962007	0.986415670971011	1.0962694670017	1.57218531653453	1.2823587247512	0.464814210471713	NA	NA	NA	NA	NA	0.252656758530385	7	0.0954952785901564	0.852986743023367	1.22732135648402	1.04015404975369	7	0.252656758530384	0.0954952785901561	0.852986743023367	1.22732135648402	1.04015404975369	wt-like
A3F	3	A	F	missense	0	NA	NA	NA	0.719726177071464	NA	NA	NA	NA	NA	NA	NA	NA	0.895885024874393	0.820778086400359	0.704274853250375	0.66882604785685	0.786610899481187	0.463585487353551	0.698122840283532	NA	NA	NA	NA	NA	0.0983129941547277	7	0.0371588190256509	0.646896230073146	0.792556124069781	0.719726177071464	7	0.0983129941547278	0.0371588190256509	0.646896230073146	0.792556124069781	0.719726177071464	possibly_wt-like
A3G	3	A	G	missense	1	NA	0.95555240323659	possibly_wt-like	1.07790454519183	1.26571728109575	1.43683795711489	1.23912185368816	1.10659868678981	0.693417630567011	-0.0528330345151599	1.00000644791566	NA	1.15027340527923	0.968600869652695	0.904440924888053	0.794882380726335	1.572760650896	1.15969601406805	0.994677570832457	0.503089892735322	7	0.190150106183975	0.582865043459532	1.32823976301365	0.18543326704794	7	0.070087187058154	0.940536182780129	1.21527290760354	1.01672847421421	14	0.259129504204631	0.0692552731098806	0.880990633179359	1.15246631524906	1.01672847421421	wt-like
A3H	3	A	H	missense	0	NA	NA	NA	0.969315213893504	NA	NA	NA	NA	NA	NA	NA	NA	0.89022814498245	0.944535557780493	1.04643909443948	1.02172737508633	0.94690525676143	0.507120812667353	1.42825025553699	NA	NA	NA	NA	NA	0.168134595252083	7	0.0635489036890732	0.844761651405916	1.09386877638109	0.969315213893504	7	0.168134595252083	0.0635489036890731	0.844761651405916	1.09386877638109	0.969315213893504	wt-like
A3I	3	A	I	missense	0	NA	NA	NA	0.98709128752321	NA	NA	NA	NA	NA	NA	NA	NA	0.99990532942339	0.927774139387447	0.246857640831819	1.43513010369074	1.25771418370209	0.789007190470289	1.25325042515669	NA	NA	NA	NA	NA	0.285038540537164	7	0.107734441761448	0.775935661776243	1.19824691327018	0.987091287523209	7	0.285038540537164	0.107734441761448	0.775935661776243	1.19824691327018	0.987091287523209	wt-like
A3K	3	A	K	missense	0	NA	NA	NA	1.35209357714436	NA	NA	NA	NA	NA	NA	NA	NA	1.26128744459553	NA	NA	1.14178984992662	NA	1.65320343691093	NA	NA	NA	NA	NA	NA	0.200739906511049	3	0.115897239061254	1.12493916267667	1.57924799161205	1.35209357714436	3	0.200739906511047	0.115897239061253	1.12493916267668	1.57924799161204	NA	unknown
A3L	3	A	L	missense	0	NA	NA	NA	0.83361590525179	NA	NA	NA	NA	NA	NA	NA	NA	0.782819772596484	1.00585432066922	0.935265615709042	0.751426196751746	1.04142057570468	1.42552881547539	-0.107003960144036	NA	NA	NA	NA	NA	0.306744487586051	7	0.115938518598947	0.606380584376927	1.06085122612665	0.833615905251789	7	0.30674448758605	0.115938518598947	0.606380584376927	1.06085122612665	0.833615905251789	possibly_wt-like
A3M	3	A	M	missense	0	NA	NA	NA	0.886459439151202	NA	NA	NA	NA	NA	NA	NA	NA	0.904851309369421	1.13855445642623	1.30177572467176	0.484910268350479	0.526421601357982	0.886240048971599	0.962462664910941	NA	NA	NA	NA	NA	0.217658971078156	7	0.0822673582992859	0.725218379781349	1.04770049852105	0.886459439151202	7	0.217658971078156	0.0822673582992858	0.725218379781349	1.04770049852105	0.886459439151202	wt-like
A3N	3	A	N	missense	0	NA	NA	NA	NA	NA	NA	NA	NA	NA	NA	NA	NA	NA	NA	NA	NA	NA	NA	NA	NA	NA	NA	NA	NA	NA	NA	NA	NA	NA	NA	0	NA	NA	NA	NA	NA	unknown
A3P	3	A	P	missense	1	NA	NA	NA	1.25841244388074	NA	NA	NA	NA	NA	NA	NA	NA	1.08395056956855	1.35713299358213	1.40938379594099	0.930526850857412	1.65225371578814	0.947388925890956	1.42825025553699	NA	NA	NA	NA	NA	0.232391710092942	7	0.0878358102369919	1.08625741926334	1.43056746849814	1.25841244388074	7	0.232391710092942	0.0878358102369919	1.08625741926334	1.43056746849814	1.25841244388074	wt-like
A3Q	3	A	Q	missense	0	NA	NA	NA	0.754925312045804	NA	NA	NA	NA	NA	NA	NA	NA	1.13531232165957	1.25380692712557	0.095729804558441	0.534852194839639	NA	NA	NA	NA	NA	NA	NA	NA	0.439634312346764	4	0.219817156173382	0.324091602761959	1.18575902132965	0.754925312045805	4	0.439634312346765	0.219817156173382	0.324091602761959	1.18575902132965	0.754925312045805	possibly_wt-like
A3R	3	A	R	missense	0	NA	NA	NA	0.803914013399025	NA	NA	NA	NA	NA	NA	NA	NA	0.809380719508635	0.367273057276278	0.839956028024493	0.787893189035677	1.65225371578814	NA	0.366727370760928	NA	NA	NA	NA	NA	0.296616141041397	6	0.121093032504138	0.566576030912175	1.04125199588587	0.803914013399025	6	0.296616141041397	0.121093032504139	0.566576030912175	1.04125199588587	0.803914013399025	possibly_wt-like
A3S	3	A	S	missense	1	NA	NA	NA	0.882618788373437	NA	NA	NA	NA	NA	NA	NA	NA	1.0753810902243	1.18679045604905	1.18479444890619	0.855375242046847	1.05929199246868	-0.0659204994544364	NA	NA	NA	NA	NA	NA	0.325260944718155	6	0.132787224635848	0.622360610480146	1.14287696626673	0.882618788373438	6	0.325260944718155	0.132787224635848	0.622360610480147	1.14287696626673	0.882618788373438	possibly_wt-like
A3T	3	A	T	missense	1	NA	1.01743303014216	possibly_wt-like	NA	1.34660106981205	1.16841817304976	1.18768149950015	1.22371045277434	0.0340062637076627	1.144180722009	NA	NA	NA	NA	NA	NA	NA	NA	NA	0.487006408676281	6	0.198819533787037	0.627753904496524	1.4071121557878	NA	NA	NA	NA	NA	1.01743303014216	6	0.327808922144833	0.13382743206443	0.755136083152398	1.27972997713192	1.01743303014216	wt-like
A3V	3	A	V	missense	1	NA	1.0807058044788	wt-like	0.779545917887337	0.805629892916031	1.20818561380043	NA	NA	1.25771148604331	NA	1.05129622515543	NA	0.981008180655863	0.899476916292599	0.909735969230085	0.855428793237122	1.09754614736279	-0.0659204994544364	NA	0.20339927365395	4	0.101699636826975	0.881378179057128	1.28003342990048	0.281822139113925	6	0.115053406508129	0.554045384832759	1.00504645094192	0.900009872523922	10	0.221084877420875	0.0699131768869097	0.762982563780801	1.03703718126704	0.900009872523922	wt-like
A3W	3	A	W	missense	0	NA	NA	NA	0.858316601521239	NA	NA	NA	NA	NA	NA	NA	NA	0.516083634113108	0.899426061052583	0.427757055125328	0.585880046425381	1.30523421568173	1.19172070584976	1.08211449240079	NA	NA	NA	NA	NA	0.298636876828543	7	0.112874129771622	0.63708737238256	1.07954583065992	0.85831660152124	7	0.298636876828544	0.112874129771622	0.637087372382561	1.07954583065992	0.85831660152124	possibly_wt-like
A3X	3	A	X	nonsense	0	NA	NA	NA	-0.0659204994544364	NA	NA	NA	NA	NA	NA	NA	NA	NA	NA	NA	NA	NA	-0.0659204994544364	NA	NA	NA	NA	NA	NA	0	1	0	-0.0659204994544364	-0.0659204994544364	-0.0659204994544364	1	0	0	-0.0659204994544364	-0.0659204994544364	NA	unknown
A3Y	3	A	Y	missense	0	NA	NA	NA	0.881964613810215	NA	NA	NA	NA	NA	NA	NA	NA	1.01590600379865	0.979218464001436	1.10732922539246	0.917341933387523	0.960669372519469	1.08016212478914	0.113125172782827	NA	NA	NA	NA	NA	0.219668411722111	7	0.0830268554733216	0.719234967332893	1.04469426028754	0.881964613810215	7	0.219668411722111	0.0830268554733216	0.719234967332892	1.04469426028754	0.881964613810215	wt-like
A72A	72	A	A	synonymous	0	NA	1.06095857014735	wt-like	0.0216921288904061	0.504213113643285	1.04482570565531	1.14111567930303	1.21047169807587	1.17373113922362	1.19761513684603	1.127015648732	1.08868043969966	NA	NA	NA	NA	0.0783163698089249	-0.0659204994544364	0.0526805163167298	0.231618473068582	8	0.0818894964774339	0.900458106339461	1.22145903395524	0.0584084188965616	3	0.0337221163728703	-0.0444020046828881	0.0877862624637003	0.777522267986366	11	0.461963558478356	0.139287253662738	0.504524267301906	1.05052026867083	0.777522267986366	possibly_wt-like
A72C	72	A	C	missense	0	NA	0.662899440777201	possibly_low	NA	0.665322871664748	0.59663868352319	1.09979952788577	NA	0.018436701214046	NA	NA	0.934299419598251	NA	NA	NA	NA	NA	NA	NA	0.413602532110821	5	0.184968675493167	0.300367498542517	1.02543138301189	NA	NA	NA	NA	NA	0.662899440777201	5	0.284289398726866	0.127138084167163	0.413713374746139	0.912085506808263	0.662899440777201	possibly_low
A72D	72	A	D	missense	1	NA	0.767448347034691	possibly_wt-like	0.993724870631729	0.572260304019404	0.71736986824353	0.625404869349201	1.13860254260133	0.759649628248937	0.92742297661953	0.641589721968593	0.757286865226998	NA	NA	NA	NA	1.2713784741334	1.25856575211387	0.451230385647913	0.185215844723102	8	0.0654836898934502	0.639102673268739	0.895794020800643	0.36166298998921	3	0.208806224626195	0.584472190616605	1.40297755064685	0.829160126197519	11	0.232605316486919	0.0701331417299072	0.691701694284258	0.96661855811078	0.829160126197519	possibly_wt-like
A72E	72	A	E	missense	0	NA	0.653062602390967	possibly_low	0.466330269149224	0.806504566843373	0.820832603734622	0.934225554631251	NA	-0.277172393302149	0.609943179542029	NA	1.02404210289668	NA	NA	NA	NA	0.466330269149224	NA	NA	0.476563959433107	6	0.194556421735256	0.271739022828881	1.03438618195305	0	1	0	0.466330269149224	0.466330269149224	0.626386554785004	7	0.30858817399026	0.116635366559108	0.397785437005525	0.854987672564484	0.626386554785004	possibly_low
A72F	72	A	F	missense	0	NA	0.932228108310229	possibly_wt-like	NA	NA	NA	NA	NA	1.25631355865255	NA	NA	0.608142657967907	NA	NA	NA	NA	NA	NA	NA	0.458326039241905	2	0.324085450342322	0.297032297725833	1.56742391889463	NA	NA	NA	NA	NA	0.932228108310229	2	0.324085450342322	0.229163019620952	0.483076843264718	1.38137937335574	NA	unknown
A72G	72	A	G	missense	1	NA	0.905205042460077	wt-like	1.02744977349616	0.89711398951689	0.90688238708556	0.954590440384664	1.06197377829643	0.835201949103894	0.862545439599942	0.873809193514671	0.849523162178571	NA	NA	NA	NA	1.35370821310382	1.03546231691122	0.693178790473451	0.0735721983641389	8	0.0260117001850422	0.854223046920741	0.956187037999414	0.222847322015141	3	0.128660961353629	0.77527892302675	1.27962062396557	0.938544514560828	11	0.118464852809604	0.0357184970558305	0.868537546749501	1.00855148237216	0.938544514560828	wt-like
A72H	72	A	H	missense	0	NA	0.823002002246098	wt-like	NA	NA	0.714374904648572	0.767166318760599	1.00730179411354	0.897293411383137	NA	0.852432252960336	0.699443331610398	NA	NA	NA	NA	NA	NA	NA	0.118773718795928	6	0.0484891676504731	0.727964980010846	0.91803902448135	NA	NA	NA	NA	NA	0.823002002246097	6	0.0960071505729073	0.0391947550936961	0.746181693879585	0.899822310612609	0.823002002246097	wt-like
A72I	72	A	I	missense	0	NA	0.851082399921024	wt-like	0.282443313274082	NA	0.981941283161639	0.888975273829028	0.979303875779656	0.822567847641235	0.622695152937223	0.842206753053397	0.819886613044991	NA	NA	NA	NA	-0.126631454170231	NA	0.691518080718395	0.121810257224125	7	0.0460399496788347	0.760845756700472	0.941319043141577	0.409074767444313	2	0.289259542072184	-0.284494971371946	0.84938159792011	0.724718158443926	9	0.219238376854754	0.0730794589515845	0.581485050889147	0.867951265998705	0.724718158443926	possibly_wt-like
A72K	72	A	K	missense	0	NA	0.772515173937322	possibly_wt-like	1.40847143835181	NA	NA	NA	NA	0.549647780056917	NA	0.73196140838282	1.03593633337223	NA	NA	NA	NA	1.65225371578814	NA	1.16468916091549	0.245667651913845	3	0.141836284963642	0.494521163707625	1.05050918416702	0.243782277436325	2	0.172380101508326	1.07061264774413	1.74633022895949	1.02689767970312	5	0.308874468386601	0.13813286156531	0.756162245953655	1.29763311345258	1.02689767970312	wt-like
A72L	72	A	L	missense	0	NA	0.627053434966648	possibly_low	0.515795251321091	0.72196095697378	0.618828958051183	0.843286511045596	0.827260876184873	0.618456006711515	0.00527209038409512	0.703895217396208	0.67746686298593	0.368990135572758	NA	NA	NA	NA	0.581554430994071	0.596841187396444	0.264857636141941	8	0.0936413152825028	0.443519829547982	0.810587040385313	0.0978700771655553	3	0.0565053153971428	0.405046868207615	0.626543634434568	0.596710293972405	11	0.151693495448416	0.0457373097763529	0.507066814061001	0.686353773883808	0.596710293972405	low
A72M	72	A	M	missense	0	NA	0.837797569155311	possibly_wt-like	0.507120812667353	1.12602010815871	NA	NA	NA	0.521812089155748	0.782510408059534	0.785521991815166	0.973123248587396	NA	NA	NA	NA	NA	0.507120812667353	NA	0.227498077597456	5	0.101740233251687	0.638390376203301	1.03720476210732	0	1	0	0.507120812667353	0.507120812667353	0.782684776407318	6	0.178870339779773	0.0730235104297826	0.639561325940259	0.925808226874377	0.782684776407318	possibly_wt-like
A72N	72	A	N	missense	0	NA	0.876647644092384	wt-like	0.528530187942121	0.741922326657146	0.85958233548507	1.04594586703529	1.10480893059411	0.873275009065367	0.80499782875148	0.866436791009998	0.716212064140619	NA	NA	NA	NA	NA	-0.0659204994544364	1.12298087533868	0.13635589169846	8	0.0482090878373598	0.782159568203631	0.971135719981138	0.594450687396557	2	0.42034011213911	-0.295321293108062	1.3523816689923	0.807024152862332	10	0.206176978270904	0.0651988852427102	0.67923668595446	0.934811619770204	0.807024152862332	possibly_wt-like
A72P	72	A	P	missense	1	NA	0.774668647820347	possibly_wt-like	0.969054867914525	0.731478471526702	0.90824126152797	1.08344880135231	1.12309680858565	0.677699592238207	0.0322733666106599	0.674999742627137	0.966111138094138	NA	NA	NA	NA	NA	NA	0.969054867914525	0.347150084862034	8	0.122736089547715	0.534110332703543	1.01522696293715	0	1	0	0.969054867914525	0.969054867914525	0.7962671167197	9	0.237470509750243	0.0791568365834143	0.641122567886085	0.951411665553314	0.7962671167197	possibly_wt-like
A72Q	72	A	Q	missense	0	NA	0.65962471433178	possibly_low	1.25177618667959	NA	0.151629962269364	NA	NA	0.819856813840904	0.649823147930598	NA	1.01718893328625	NA	NA	NA	NA	NA	NA	1.25177618667959	0.370441734157342	4	0.185220867078671	0.296598485672304	1.02265094299126	0	1	0	1.25177618667959	1.25177618667959	0.778055008801341	5	0.301862762961088	0.13499713157138	0.513465492905222	1.04264452469746	0.778055008801341	possibly_wt-like
A72R	72	A	R	missense	0	NA	0.854164381075435	wt-like	0.752418463252244	1.05781698013874	0.700436246880656	0.676729228614803	0.604447048238241	1.04212257385848	0.996818870896838	0.863513828890676	0.89143027108505	NA	NA	0.301557135207709	1.22811560220305	1.05929199246868	0.53241159342895	0.640715992952832	0.175704071190098	8	0.0621207701103012	0.732409908967352	0.975918853183517	0.313028267266897	5	0.139990496897551	0.478042131155178	1.02679479534931	0.815031335758823	13	0.2205985798815	0.0611830377736375	0.69511478525774	0.934947886259907	0.815031335758823	possibly_wt-like
A72S	72	A	S	missense	1	NA	0.774470265240786	possibly_wt-like	0.258118417660625	1.22924279071815	NA	0.379826838749025	0.401892265722005	NA	NA	NA	1.08691916577396	NA	NA	NA	NA	NA	NA	0.258118417660625	0.446840823699009	4	0.223420411849505	0.336574304604651	1.21236622587692	0	1	0	0.258118417660625	0.258118417660625	0.671199895724753	5	0.389504866017042	0.174191871596211	0.329790100996555	1.01260969045295	0.671199895724753	possibly_low
A72T	72	A	T	missense	1	NA	1.0364908879939	wt-like	NA	NA	NA	NA	NA	1.10469561892143	0.917233004284045	1.04862493726349	1.07540999150666	NA	NA	NA	NA	NA	NA	NA	0.0827370532022238	4	0.0413685266011119	0.955410065762237	1.11757171022557	NA	NA	NA	NA	NA	1.03649088799391	4	0.0596289418549306	0.0298144709274653	0.978055598757958	1.09492617722985	1.03649088799391	wt-like
A72V	72	A	V	missense	1	NA	0.795865362008568	possibly_wt-like	1.06489378460522	0.975129536158032	0.94488225569771	0.792671594653727	0.873015496299829	0.461473783889865	0.626692152745709	0.818222853015383	0.874835223608291	NA	NA	NA	NA	1.33315573302338	0.822252130862467	1.03927348992982	0.172161643647366	8	0.0608683328416371	0.676565621839963	0.915165102177173	0.178841298945439	3	0.103254072088372	0.862519522054912	1.26726804715553	0.869236749989474	11	0.149976588141858	0.0452196427458371	0.780607878813865	0.957865621165082	0.869236749989474	wt-like
A72W	72	A	W	missense	0	NA	0.507776927610116	possibly_low	0.775529425731807	0.564439202834823	0.726374444178761	0.710574377493035	0.541941713752082	0.0142920213159891	NA	NA	0.489039806086008	NA	NA	NA	NA	1.15811563218319	0.801687614447561	0.366785030564669	0.259679786829046	6	0.106013829040978	0.299993640826612	0.71556021439362	0.272496263444759	3	0.157325791052999	0.467176541428656	1.08388231003496	0.597027760317346	9	0.224142450451814	0.0747141501506045	0.450590716886644	0.743464803748049	0.597027760317346	possibly_low
A72X	72	A	X	nonsense	0	NA	0.268730932676681	low	-0.0218626312898825	NA	0.48320407298132	0.0725696865917196	0.0577691158319307	0.741262694839178	NA	NA	-0.0111509068607444	NA	NA	NA	NA	-0.126631454170231	-0.0659204994544364	0.12696405975502	0.328101722374107	5	0.146731550952654	-0.0188576225862241	0.556319487939585	0.099217794029935	3	0.0572834200915838	-0.134136071580665	0.0904108090008999	0.15975834618922	8	0.226237518860515	0.0799870418725447	0.00298662488913473	0.316530067489304	0.15975834618922	low
A72Y	72	A	Y	missense	0	NA	0.271274482238869	low	NA	NA	NA	0.450947724026884	NA	0.0916012404508543	NA	NA	NA	NA	NA	NA	NA	NA	NA	NA	0.254096335332151	2	0.179673241788015	-0.0808786006511969	0.623427565128936	NA	NA	NA	NA	NA	0.271274482238869	2	0.179673241788015	0.127048167666075	0.0222646493115551	0.520284315166183	NA	unknown
A79A	79	A	A	synonymous	0	NA	0.925214367114349	wt-like	-0.126631454170231	0.8860939185146	1.16404990409861	1.06366796279678	0.854534603533219	1.05940331158042	0.478516240727484	NA	0.970234628549333	NA	NA	NA	NA	-0.126631454170231	NA	NA	0.224466242167432	7	0.0848402649291751	0.758930503414329	1.09149823081437	0	1	0	-0.126631454170231	-0.126631454170231	0.793733639453777	8	0.308895623087575	0.109211094882034	0.579683826772803	1.00778345213475	0.793733639453777	possibly_wt-like
A79C	79	A	C	missense	0	NA	0.784347318428524	possibly_wt-like	0.332984447142274	NA	NA	NA	NA	0.779726371755005	0.530253289186876	0.892036433205316	0.935373179566898	NA	NA	NA	NA	NA	NA	0.332984447142274	0.181650658332977	4	0.0908253291664885	0.606332944378211	0.962361692478837	0	1	0	0.332984447142274	0.332984447142274	0.694074744171274	5	0.209964700805359	0.0938990687752375	0.510035951189959	0.878113537152589	0.694074744171274	possibly_low
A79D	79	A	D	missense	1	NA	1.00498969523696	wt-like	1.0733615466217	NA	1.19560562495915	0.751453351006604	0.979132503553175	1.08185186760345	NA	NA	1.01690512906244	1.4379833170252	1.49639239173222	NA	1.15341580902081	NA	0.507120812667353	0.771895402662912	0.163808940518723	5	0.0732575852644171	0.861407466524334	1.14857192394959	0.347082751165253	5	0.15522012508463	0.769135691780022	1.37758740146338	1.03917562092933	10	0.233874181138835	0.073957509830551	0.894221565275185	1.18412967658348	1.03917562092933	wt-like
A79E	79	A	E	missense	0	NA	0.951333113746269	wt-like	0.917960304549716	1.00639023383486	0.962454832595458	0.687341375622402	0.927468259473577	0.965370016881772	0.979329915573524	1.10819849589008	0.974111780098478	NA	NA	NA	NA	NA	NA	0.917960304549716	0.119237230216445	8	0.0421567270279748	0.868707447065352	1.03395878042719	0	1	0	0.917960304549716	0.917960304549716	0.947625023835541	9	0.0689122515246505	0.0229707505082168	0.902603180141581	0.992646867529501	0.947625023835541	wt-like
A79F	79	A	F	missense	0	NA	0.715810939616747	possibly_wt-like	1.09212475839808	0.986160860224333	0.566642583876169	0.433833175247499	0.596739317550069	NA	NA	0.868224053880208	0.843265646922203	NA	NA	NA	NA	1.15635910143516	1.027890415361	NA	0.213777570629358	6	0.0872743277489531	0.544756400453854	0.88686547877964	0.0642343430370789	2	0.0454205395465814	1.0031021367284	1.18114738006775	0.80988939431208	8	0.208113276565626	0.0735791545572527	0.665676901366959	0.954101887257202	0.80988939431208	possibly_wt-like
A79G	79	A	G	missense	1	NA	1.03587890206517	wt-like	1.07728162541605	1.10161804662805	1.0873605135919	1.12516069277221	1.08120136542718	0.942852907374812	1.02102899835565	0.840222369552631	1.08758632281895	NA	NA	NA	NA	1.62289805218493	0.95105574894415	0.657891075119076	0.0977071767319182	8	0.0345447036188659	0.968172527115585	1.10358527701476	0.363744284512586	3	0.210007860579529	0.665673782209866	1.48888946862224	1.04717055388814	11	0.149600303653524	0.0451061887038157	0.958764048548794	1.13557705922749	1.04717055388814	wt-like
A79H	79	A	H	missense	0	NA	1.15336838151358	wt-like	0.882084388492036	NA	1.06829018868017	1.0671796153049	1.30208734272918	NA	NA	NA	1.17591637934007	NA	NA	NA	NA	NA	0.882084388492036	NA	0.111493712748603	4	0.0557468563743014	1.04410655076863	1.26263021225854	0	1	0	0.882084388492036	0.882084388492036	1.09911158290927	5	0.111912222500283	0.0500486674047429	1.00101799732175	1.19720516849679	1.09911158290927	wt-like
A79I	79	A	I	missense	0	NA	NA	NA	NA	NA	NA	NA	NA	NA	NA	NA	NA	NA	NA	NA	NA	NA	NA	NA	NA	NA	NA	NA	NA	NA	NA	NA	NA	NA	NA	0	NA	NA	NA	NA	NA	unknown
A79K	79	A	K	missense	0	NA	0.696774456841842	possibly_low	NA	NA	NA	NA	NA	0.511184351168049	NA	0.882364562515636	NA	NA	NA	NA	NA	NA	NA	NA	0.262464044486135	2	0.185590105673794	0.333024533834224	1.06052437984946	NA	NA	NA	NA	NA	0.696774456841842	2	0.185590105673794	0.131232022243067	0.439564419627071	0.953984494056614	NA	unknown
A79L	79	A	L	missense	0	NA	0.892100913155603	wt-like	1.05620233943778	0.926367185464979	0.891821834690533	0.829417837298956	0.915403259700179	0.83255165667719	0.937603409914597	0.872414990711186	0.931227130787202	NA	NA	NA	NA	1.00956980087986	0.993039908601917	1.16599730883155	0.0433942232218276	8	0.0153421747522385	0.862030803196695	0.92217102311451	0.0731966462625176	3	0.0422601034234423	0.973374058744893	1.13903062013066	0.936855847596195	11	0.0652340068805714	0.0196687931267562	0.898305721448384	0.975405973744006	0.936855847596195	wt-like
A79M	79	A	M	missense	0	NA	0.866125582457285	possibly_wt-like	0.939119721940573	0.859718433233006	1.0071695797104	1.02318747635617	0.868989797709151	0.32739568509595	1.02749786699516	0.741529861052263	1.07351595950618	NA	NA	NA	NA	0.981086484420105	1.15961874908411	0.6766539323175	0.244778874490917	8	0.0865424010218692	0.696505593318799	1.03574557159577	0.174977193082049	3	0.101023129527966	0.741118026460235	1.13712141742091	0.886033075043636	11	0.173795939238238	0.0524014473218765	0.783328125554985	0.988738024532287	0.886033075043636	wt-like
A79N	79	A	N	missense	0	NA	1.10721915342784	wt-like	-0.107003960144036	NA	NA	NA	NA	1.05354365376997	1.14778821102636	1.11822342088049	1.10932132803454	NA	NA	NA	NA	NA	NA	-0.107003960144036	0.0393802858386446	4	0.0196901429193223	1.06862718245552	1.14581112440016	0	1	0	-0.107003960144036	-0.107003960144036	0.864374530713465	5	0.388551396343	0.173765466995082	0.52380047364632	1.20494858778061	0.864374530713465	possibly_wt-like
A79P	79	A	P	missense	1	NA	0.826713265124634	wt-like	0.372626269875883	0.770015557625489	0.856638557760488	0.823558015354463	0.993420165560613	0.962788140204684	0.718051810918506	0.668022362795189	0.821211510777646	NA	NA	NA	NA	0.99342591092854	0.136465841073014	-0.012012942373905	0.111770207166536	8	0.0395167357110416	0.749261886344405	0.904164643904864	0.413866427368438	3	0.238945893249716	-0.0956990751473136	0.84095161489908	0.702871357329521	11	0.239297965544412	0.0721510513460189	0.561457895244623	0.844284819414418	0.702871357329521	possibly_low
A79Q	79	A	Q	missense	0	NA	0.936357019946737	wt-like	0.910528290111996	0.772521384942672	0.73603776442537	1.12761136497858	1.25286909592726	1.01803735990244	0.833288110451048	1.01015435756283	0.740336721383699	NA	NA	NA	NA	0.793877604997817	0.607332141296472	1.3303751240417	0.19452980700461	8	0.068776672837935	0.80155721820789	1.07115682168558	0.279897889286469	3	0.161599121725151	0.593799831597396	1.2272567486266	0.929312820900899	11	0.198633308710603	0.0598901959872639	0.811930193738816	1.04669544806298	0.929312820900899	wt-like
A79R	79	A	R	missense	0	NA	0.836837996886219	possibly_wt-like	0.779187096726446	0.985808482165694	0.852530103970014	0.745157950557072	0.767388267122107	1.18691779102704	0.263140914139959	0.988604460236474	0.9051560058714	NA	1.5465570414536	NA	NA	0.784111617683651	0.395408846994777	0.390670880773761	0.27125411342112	8	0.0959028115124093	0.648871940305764	1.02480405346667	0.386147232842177	4	0.193073616421089	0.400769762176211	1.15760443127668	0.817621030166296	12	0.259974617287741	0.0750482076367737	0.670529246093935	0.964712814238656	0.817621030166296	possibly_wt-like
A79S	79	A	S	missense	1	NA	1.00043831517752	wt-like	1.16982156324728	0.533852297623828	1.13126828467808	1.07639695012975	1.12351208864962	0.935169170114644	1.17504981432149	1.03880486049835	0.989453055404433	NA	NA	NA	NA	1.28944582509014	0.82981675467268	1.39020210997903	0.204267949132394	8	0.0722196260052922	0.858890449230199	1.14198618112485	0.226669872383068	3	0.130867911837543	0.913325169313736	1.42631795718083	1.04663374646928	11	0.164740471642263	0.0496711211112338	0.949280138019531	1.14398735491902	1.04663374646928	wt-like
A79T	79	A	T	missense	1	NA	0.998153851339622	wt-like	0.497496023439873	1.25477067469121	0.494471943590717	1.08491040231082	1.23207061105543	0.959470230789749	1.00862151402615	0.959584852295498	0.991330581957396	-0.271546094676134	NA	NA	NA	0.484709069883452	0.717650987814721	1.05917013073745	0.234499932070138	8	0.0829082460772897	0.83565667500675	1.16065102767249	0.390914535836214	4	0.195457267918107	0.114406817803787	0.880585229075959	0.831267908706372	12	0.316630954702122	0.0914034834655191	0.652120373052452	1.01041544436029	0.831267908706372	possibly_wt-like
A79V	79	A	V	missense	1	NA	0.74625924654711	possibly_wt-like	1.17921271326389	0.417662599319923	0.484227319744004	0.734483002757299	0.532248449888202	0.700792392701955	1.07599414640491	1.02026299552519	1.0044030660354	NA	NA	NA	NA	1.00719187096504	1.52726060604865	1.00318566277797	0.260517181559607	8	0.0921067328482025	0.565733367430981	0.926785125663239	0.232031928523174	3	0.133963696393443	0.916648693096882	1.44177673343089	0.864337464742595	11	0.264049738054835	0.0796139915563195	0.708296908626733	1.02037802085846	0.864337464742595	possibly_wt-like
A79W	79	A	W	missense	0	NA	0.923480554314771	wt-like	NA	1.04174426884403	0.810121567026893	0.862016011013484	1.04289523118554	NA	0.927937264046672	NA	0.856168983772009	NA	NA	NA	NA	NA	NA	NA	0.0994233685801725	6	0.040589420255014	0.843926752461583	1.00303435616796	NA	NA	NA	NA	NA	0.923480554314771	6	0.0807117003773093	0.0329504136994681	0.858898930188119	0.988062178441424	0.923480554314771	wt-like
A79X	79	A	X	nonsense	0	NA	0.0766695579459734	low	0.392725910501591	NA	0.0197801771124756	-0.0106124219590269	-0.0686413851877257	0.155723406415016	-0.00470739487334622	NA	0.368474966168448	NA	NA	NA	NA	0.506401545917128	0.0645675350164032	0.607208650571242	0.161240151040595	6	0.0658260160164581	-0.0523470626920412	0.205686178583988	0.218772250323458	3	0.126308217615469	0.145166353023824	0.640285467979358	0.182021675464513	9	0.208004474725173	0.0693348249083911	0.0461279157696755	0.31791543515935	0.182021675464513	low
A79Y	79	A	Y	missense	0	NA	0.800211663919431	possibly_wt-like	1.05929199246868	NA	0.638513722068054	0.59779636154893	0.798193562423274	NA	0.899895934999064	0.863978265366576	1.00289213711069	NA	NA	NA	NA	1.05929199246868	NA	NA	0.156336022298248	6	0.0638239138411801	0.675119091438331	0.925304236400532	0	1	0	1.05929199246868	1.05929199246868	0.837223139426467	7	0.136333077782612	0.051529059897831	0.736228037869511	0.938218240983423	0.837223139426467	wt-like
A86C	86	A	C	missense	0	NA	0.938400962788767	wt-like	1.21580398999397	NA	NA	NA	0.913404607673753	NA	NA	NA	0.963397317903781	NA	NA	NA	NA	1.05929199246868	NA	1.37231598751925	0.0353501844135463	2	0.0249963551150136	0.889409007018567	0.987392918558967	0.156511997525286	2	0.110670694787182	0.998893414067066	1.43271456592087	1.07710247639137	4	0.147606755563942	0.073803377781971	0.932450514001299	1.22175443878143	1.07710247639137	wt-like
A86D	86	A	D	missense	0	NA	NA	NA	NA	NA	NA	NA	NA	NA	NA	NA	NA	NA	NA	NA	NA	NA	NA	NA	NA	NA	NA	NA	NA	NA	NA	NA	NA	NA	NA	0	NA	NA	NA	NA	NA	unknown
A86E	86	A	E	missense	1	NA	NA	NA	1.3661723410884	NA	NA	NA	NA	NA	NA	NA	NA	NA	NA	NA	NA	NA	NA	1.3661723410884	NA	NA	NA	NA	NA	0	1	0	1.3661723410884	1.3661723410884	1.3661723410884	1	0	0	1.3661723410884	1.3661723410884	NA	unknown
A86F	86	A	F	missense	0	NA	NA	NA	NA	NA	NA	NA	NA	NA	NA	NA	NA	NA	NA	NA	NA	NA	NA	NA	NA	NA	NA	NA	NA	NA	NA	NA	NA	NA	NA	0	NA	NA	NA	NA	NA	unknown
A86G	86	A	G	missense	1	NA	0.9498084045028	wt-like	1.10810861484131	0.802588089151095	0.795891348642584	0.866941608921762	0.945959151706631	1.01263306078369	1.0733333310505	0.978097507906594	1.12302313785954	NA	NA	NA	NA	NA	1.15704709894516	1.05917013073745	0.120862948376932	8	0.042731505195764	0.866056193313916	1.03356061569168	0.048938484103851	2	0.0346047339708231	1.0402845825639	1.17593264711871	0.981468446570501	10	0.103572905304767	0.0327526284644001	0.917274474381255	1.04566241875975	0.981468446570501	wt-like
A86H	86	A	H	missense	0	NA	NA	NA	NA	NA	NA	NA	NA	NA	NA	NA	NA	NA	NA	NA	NA	NA	NA	NA	NA	NA	NA	NA	NA	NA	NA	NA	NA	NA	NA	0	NA	NA	NA	NA	NA	unknown
A86I	86	A	I	missense	0	NA	NA	NA	NA	NA	NA	NA	NA	NA	NA	NA	NA	NA	NA	NA	NA	NA	NA	NA	NA	NA	NA	NA	NA	NA	NA	NA	NA	NA	NA	0	NA	NA	NA	NA	NA	unknown
A86K	86	A	K	missense	0	NA	NA	NA	NA	NA	NA	NA	NA	NA	NA	NA	NA	NA	NA	NA	NA	NA	NA	NA	NA	NA	NA	NA	NA	NA	NA	NA	NA	NA	NA	0	NA	NA	NA	NA	NA	unknown
A86L	86	A	L	missense	0	NA	0.451090774644765	low	NA	0.765024295713765	0.584910846081883	0.354709500726313	0.284025020893869	NA	0.276105786952177	0.608639074935972	0.284220897209377	NA	NA	NA	NA	NA	NA	NA	0.198724747681493	7	0.0751108945313273	0.303876126516777	0.598305422772753	NA	NA	NA	NA	NA	0.451090774644765	7	0.172943397942093	0.0653664602636082	0.322974866731225	0.579206682558306	0.451090774644765	low
A86M	86	A	M	missense	0	NA	0.863931792051681	possibly_wt-like	NA	NA	0.584969066749681	0.637851939144484	0.991974055823209	1.24093210648935	NA	NA	NA	NA	NA	NA	NA	NA	NA	NA	0.309546098018963	4	0.154773049009482	0.560582190215644	1.16728139388772	NA	NA	NA	NA	NA	0.863931792051681	4	0.252521289104598	0.126260644552299	0.616465476064361	1.111398108039	0.863931792051681	possibly_wt-like
A86N	86	A	N	missense	0	NA	0.627234626805937	possibly_low	0.0911617994510287	NA	0.498584447489531	NA	NA	NA	NA	0.552923336236083	0.830196096692195	NA	NA	NA	NA	-0.126631454170231	0.507120812667353	-0.107003960144036	0.177857238821886	3	0.10268592471114	0.425973912652911	0.828495340958962	0.277306008810883	3	0.160102698834864	-0.222633724092967	0.404957322995025	0.359198213128482	6	0.317343946857077	0.129555123793457	0.105274836480679	0.613121589776286	0.359198213128482	low
A86P	86	A	P	missense	1	NA	NA	NA	NA	NA	NA	NA	NA	NA	NA	NA	NA	NA	NA	NA	NA	NA	NA	NA	NA	NA	NA	NA	NA	NA	NA	NA	NA	NA	NA	0	NA	NA	NA	NA	NA	unknown
A86Q	86	A	Q	missense	0	NA	NA	NA	NA	NA	NA	NA	NA	NA	NA	NA	NA	NA	NA	NA	NA	NA	NA	NA	NA	NA	NA	NA	NA	NA	NA	NA	NA	NA	NA	0	NA	NA	NA	NA	NA	unknown
A86R	86	A	R	missense	0	NA	0.805554533953803	possibly_wt-like	NA	NA	0.50877977842208	0.775462006780802	0.788363858049173	NA	1.1874453362165	NA	0.767721690300468	NA	NA	NA	NA	NA	NA	NA	0.243181127949092	5	0.108753906587849	0.592400793863587	1.01870827404402	NA	NA	NA	NA	NA	0.805554533953805	5	0.152756320905078	0.0683147035073054	0.671660175464954	0.939448892442655	0.805554533953805	possibly_wt-like
A86S	86	A	S	missense	1	NA	NA	NA	1.65320343691093	NA	NA	NA	NA	NA	NA	NA	NA	NA	NA	NA	NA	NA	1.65320343691093	NA	NA	NA	NA	NA	NA	0	1	0	1.65320343691093	1.65320343691093	1.65320343691093	1	0	0	1.65320343691093	1.65320343691093	NA	unknown
A86T	86	A	T	missense	1	NA	NA	NA	NA	NA	NA	NA	NA	NA	NA	NA	NA	NA	NA	NA	NA	NA	NA	NA	NA	NA	NA	NA	NA	NA	NA	NA	NA	NA	NA	0	NA	NA	NA	NA	NA	unknown
A86V	86	A	V	missense	1	NA	NA	NA	0.96313312298282	NA	NA	NA	NA	NA	NA	NA	NA	NA	NA	NA	NA	NA	0.667950874677228	1.25831537128841	NA	NA	NA	NA	NA	0.295182248305592	2	0.208725369462775	0.554038916175964	1.37222732978968	0.963133122982819	2	0.295182248305591	0.208725369462775	0.554038916175964	1.37222732978967	NA	unknown
A86W	86	A	W	missense	0	NA	NA	NA	NA	NA	NA	NA	NA	NA	NA	NA	NA	NA	NA	NA	NA	NA	NA	NA	NA	NA	NA	NA	NA	NA	NA	NA	NA	NA	NA	0	NA	NA	NA	NA	NA	unknown
A86X	86	A	X	nonsense	0	NA	NA	NA	NA	NA	NA	NA	NA	NA	NA	NA	NA	NA	NA	NA	NA	NA	NA	NA	NA	NA	NA	NA	NA	NA	NA	NA	NA	NA	NA	0	NA	NA	NA	NA	NA	unknown
A86Y	86	A	Y	missense	0	NA	NA	NA	NA	NA	NA	NA	NA	NA	NA	NA	NA	NA	NA	NA	NA	NA	NA	NA	NA	NA	NA	NA	NA	NA	NA	NA	NA	NA	NA	0	NA	NA	NA	NA	NA	unknown
C105A	105	C	A	missense	0	NA	NA	NA	NA	NA	NA	NA	NA	NA	NA	NA	NA	NA	NA	NA	NA	NA	NA	NA	NA	NA	NA	NA	NA	NA	NA	NA	NA	NA	NA	0	NA	NA	NA	NA	NA	unknown
C105D	105	C	D	missense	0	NA	0.190625318665553	low	NA	NA	NA	0.264313837420536	NA	NA	NA	NA	0.116936799910571	NA	NA	NA	NA	NA	NA	NA	0.104211302614481	2	0.0736885187549827	0.0461984758316829	0.335052161499424	NA	NA	NA	NA	NA	0.190625318665553	2	0.0736885187549825	0.0521056513072402	0.0885001187123603	0.292750518618747	NA	unknown
C105E	105	C	E	missense	0	NA	0.0867387093602206	low	0.321970512338495	NA	0.471091267867491	NA	NA	-0.303212139963958	NA	0.0923370001771281	NA	NA	NA	NA	NA	NA	0.321970512338495	NA	0.387182059876102	3	0.223539666494862	-0.351390986085803	0.524868404806244	0	1	0	0.321970512338495	0.321970512338495	0.145546660104789	4	0.250984229998204	0.125492114999102	-0.10041336563721	0.391506685846788	0.145546660104789	low
C105F	105	C	F	missense	1	NA	NA	NA	NA	NA	NA	NA	NA	NA	NA	NA	NA	NA	NA	NA	NA	NA	NA	NA	NA	NA	NA	NA	NA	NA	NA	NA	NA	NA	NA	0	NA	NA	NA	NA	NA	unknown
C105G	105	C	G	missense	1	NA	0.246432436944624	low	0.597017239298356	0.253188238836256	0.202288979127776	0.228107324011521	0.41780597981739	0.094772455707779	0.108864510838786	NA	0.419999570272861	NA	NA	NA	NA	1.05929199246868	-0.0659204994544364	0.797680224880823	0.131497921822365	7	0.0497015427233988	0.149019203230684	0.343845670658565	0.441958492501861	3	0.255164854616591	0.0969033141294388	1.09713116446727	0.351607877650744	10	0.257669251367356	0.08148217173113	0.191905755675621	0.511309999625866	0.351607877650744	low
C105H	105	C	H	missense	0	NA	NA	NA	NA	NA	NA	NA	NA	NA	NA	NA	NA	NA	NA	NA	NA	NA	NA	NA	NA	NA	NA	NA	NA	NA	NA	NA	NA	NA	NA	0	NA	NA	NA	NA	NA	unknown
C105I	105	C	I	missense	0	NA	NA	NA	NA	NA	NA	NA	NA	NA	NA	NA	NA	NA	NA	NA	NA	NA	NA	NA	NA	NA	NA	NA	NA	NA	NA	NA	NA	NA	NA	0	NA	NA	NA	NA	NA	unknown
C105K	105	C	K	missense	0	NA	NA	NA	NA	NA	NA	NA	NA	NA	NA	NA	NA	NA	NA	NA	NA	NA	NA	NA	NA	NA	NA	NA	NA	NA	NA	NA	NA	NA	NA	0	NA	NA	NA	NA	NA	unknown
C105L	105	C	L	missense	0	NA	0.297951167291114	low	NA	NA	0.399525725010945	NA	NA	0.303694744424165	-0.00800771855213846	NA	0.496591918281486	NA	NA	NA	NA	NA	NA	NA	0.218646874537252	4	0.109323437268626	0.083681167578484	0.512221167003745	NA	NA	NA	NA	NA	0.297951167291114	4	0.152979442921626	0.0764897214608132	0.14803406804042	0.447868266541809	0.297951167291114	low
C105M	105	C	M	missense	0	NA	NA	NA	0.891431652722257	NA	NA	NA	NA	NA	NA	NA	NA	NA	NA	NA	NA	0.891431652722257	NA	NA	NA	NA	NA	NA	NA	0	1	0	0.891431652722257	0.891431652722257	0.891431652722257	1	0	0	0.891431652722257	0.891431652722257	NA	unknown
C105N	105	C	N	missense	0	NA	0.159924237309272	low	NA	NA	0.142128178986962	NA	NA	NA	-0.024292588856409	NA	0.361937121797263	NA	NA	NA	NA	NA	NA	NA	0.1937288623741	3	0.111849410841487	-0.0592965796320658	0.37914505425061	NA	NA	NA	NA	NA	0.159924237309272	3	0.134675256325327	0.0777547954926096	0.0075276385184799	0.312320836100064	NA	unknown
C105P	105	C	P	missense	0	NA	NA	NA	NA	NA	NA	NA	NA	NA	NA	NA	NA	NA	NA	NA	NA	NA	NA	NA	NA	NA	NA	NA	NA	NA	NA	NA	NA	NA	NA	0	NA	NA	NA	NA	NA	unknown
C105Q	105	C	Q	missense	0	NA	0.106934837808186	low	NA	NA	0.0606948523508497	0.153174823265523	NA	NA	NA	NA	NA	NA	NA	NA	NA	NA	NA	NA	0.0653932145576999	2	0.0462399854573364	0.0163061316661509	0.197563543950221	NA	NA	NA	NA	NA	0.106934837808186	2	0.0462399854573367	0.0326966072788501	0.04285066512499	0.171019010491383	NA	unknown
C105R	105	C	R	missense	1	NA	0.102351191791716	low	0.328165007363798	NA	NA	0.257396090552114	0.196467288484757	-0.226316806225134	0.0384305133899601	0.247688485141144	0.100441579407455	NA	NA	NA	NA	NA	0.555732239191033	0.100597775536564	0.182281014806094	6	0.0744159126786058	-0.0435013169350291	0.248203700518461	0.227567231827235	2	0.160914332800889	0.0127787104777642	0.643551304249832	0.158804645684737	8	0.155516380157525	0.0549833434974856	0.0510392726800703	0.266570018689403	0.158804645684737	low
C105S	105	C	S	missense	1	NA	0.279739062411762	low	0.0332607622823546	0.290222851229843	0.448044968766638	0.382414377580051	0.241379107559469	NA	0.130382533103347	NA	0.185990536231224	NA	NA	NA	NA	NA	NA	0.0332607622823546	0.119621614628105	6	0.0488353196744508	0.184023594676338	0.375454530147186	0	1	0	0.0332607622823546	0.0332607622823546	0.24452787667899	7	0.11059959072559	0.0418027160236337	0.162596058816712	0.326459694541267	0.24452787667899	low
C105T	105	C	T	missense	0	NA	NA	NA	NA	NA	NA	NA	NA	NA	NA	NA	NA	NA	NA	NA	NA	NA	NA	NA	NA	NA	NA	NA	NA	NA	NA	NA	NA	NA	NA	0	NA	NA	NA	NA	NA	unknown
C105V	105	C	V	missense	0	NA	1.08993402720699	wt-like	NA	NA	0.947869591259855	0.808127259985448	0.94428003017268	1.65945922740996	NA	NA	NA	NA	NA	NA	NA	NA	NA	NA	0.38521483120078	4	0.19260741560039	0.712430429474883	1.46743762493909	NA	NA	NA	NA	NA	1.08993402720699	4	0.284762600101487	0.142381300050744	0.810871807035537	1.36899624737843	1.08993402720699	wt-like
C105W	105	C	W	missense	1	NA	0.146715646930919	low	-0.00101253494311707	NA	0.106647210335124	0.223141071444672	0.25403358588719	0.0458244206559096	0.0516840689347793	0.104036856300182	0.241642314958576	NA	NA	NA	NA	0.0638954295682022	-0.0659204994544364	NA	0.0903751966096592	7	0.0341586135596752	0.0797659945921342	0.213665299269704	0.0649079645113193	2	0.0458968618589696	-0.0909687311901076	0.0889436613038735	0.113887162070022	9	0.0838123302400826	0.0279374434133609	0.059130779159709	0.168643544980335	0.113887162070022	low
C105X	105	C	X	nonsense	1	NA	NA	NA	NA	NA	NA	NA	NA	NA	NA	NA	NA	NA	NA	NA	NA	NA	NA	NA	NA	NA	NA	NA	NA	NA	NA	NA	NA	NA	NA	0	NA	NA	NA	NA	NA	unknown
C105Y	105	C	Y	missense	1	NA	NA	NA	NA	NA	NA	NA	NA	NA	NA	NA	NA	NA	NA	NA	NA	NA	NA	NA	NA	NA	NA	NA	NA	NA	NA	NA	NA	NA	NA	0	NA	NA	NA	NA	NA	unknown
C124A	124	C	A	missense	0	NA	NA	NA	NA	NA	NA	NA	NA	NA	NA	NA	NA	NA	NA	NA	NA	NA	NA	NA	NA	NA	NA	NA	NA	NA	NA	NA	NA	NA	NA	0	NA	NA	NA	NA	NA	unknown
C124D	124	C	D	missense	0	NA	1.10300538193787	wt-like	1.09228730311927	1.18368911174089	1.13691792798075	1.18998041026455	1.29080663027708	NA	NA	NA	0.713632829426089	NA	NA	NA	NA	1.65225371578814	0.507120812667353	1.11748738090232	0.224780378432911	5	0.100524841236823	0.905980313562092	1.30003045031365	0.390110993634611	3	0.225230687188775	0.650843268016063	1.53373133822248	1.0989861023809	8	0.244304640667088	0.0863747340455203	0.929694734477451	1.26827747028434	1.0989861023809	wt-like
C124E	124	C	E	missense	0	NA	1.03768406843696	wt-like	0.923181297422861	0.689663941581236	1.24416456009392	1.0977428058869	0.86466944864529	1.2027151599545	1.10630801532263	1.2422467422845	0.853961873726722	NA	NA	NA	NA	0.738323037872471	NA	1.10803955697325	0.208682106958254	8	0.0737802664712388	0.893077403383567	1.18229073349036	0.18485825955039	2	0.130714528886423	0.66698552854935	1.17937706629637	1.01478351423414	10	0.18250315102217	0.0577125637387743	0.901668967850672	1.12789806061761	1.01478351423414	wt-like
C124F	124	C	F	missense	1	NA	0.413096833563497	low	0.713478568929759	NA	0.392538735494221	0.631442449447237	0.534498433283686	0.215913044595699	NA	0.327000593892184	0.377187744667957	NA	NA	NA	NA	0.554379349382612	0.872577788476905	NA	0.148606368348763	6	0.0606682958304258	0.294189158732441	0.532004508394553	0.159099219547147	2	0.112500137023275	0.492982352108319	0.933974785751198	0.488192267405063	8	0.160032237742547	0.0565799402581065	0.377297622251746	0.599086912558379	0.488192267405063	low
C124G	124	C	G	missense	1	NA	0.816647893296581	possibly_wt-like	1.31522252561179	0.909487292186982	0.93963812335766	0.777698215561396	0.906811468001892	0.859251269766384	0.206665455107579	NA	1.11698342909417	NA	NA	NA	NA	1.56201692644297	1.41002522057416	0.973625429818233	0.287948882883918	7	0.108834447772816	0.603336295384557	1.0299594912086	0.227731397195704	3	0.131480783473869	1.0575249253439	1.57292012587968	0.966220282991143	10	0.239553974792993	0.0757536182892419	0.817745919445634	1.11469464653665	0.966220282991143	wt-like
C124H	124	C	H	missense	0	NA	0.667966573997812	possibly_low	0.785769645298302	0.608461710959817	0.691404007315257	0.869515928505715	0.830818894084743	0.555938790758257	0.464737322292938	0.485604793311744	0.837251144754028	NA	NA	NA	NA	0.923898314477254	1.4001498591353	0.0332607622823546	0.163444442453754	8	0.0577863368031521	0.554707435065133	0.781225712930492	0.501672588677298	3	0.289640804117895	0.218084100774008	1.3534551898226	0.700094684352492	11	0.247483767126288	0.0746191633874171	0.553843811556644	0.846345557148339	0.700094684352492	possibly_low
C124I	124	C	I	missense	0	NA	NA	NA	NA	NA	NA	NA	NA	NA	NA	NA	NA	NA	NA	NA	NA	NA	NA	NA	NA	NA	NA	NA	NA	NA	NA	NA	NA	NA	NA	0	NA	NA	NA	NA	NA	unknown
C124K	124	C	K	missense	0	NA	NA	NA	NA	NA	NA	NA	NA	NA	NA	NA	NA	NA	NA	NA	NA	NA	NA	NA	NA	NA	NA	NA	NA	NA	NA	NA	NA	NA	NA	0	NA	NA	NA	NA	NA	unknown
C124L	124	C	L	missense	0	NA	0.398876294258155	low	0.699831002222547	0.529072233541395	0.246834833881136	0.591801543302695	0.460313817797179	0.282998300339038	0.203157264323624	0.393502597470174	0.483329763409997	NA	NA	NA	NA	1.56338720204869	0.160920032263603	0.37518577235535	0.141399748696034	8	0.0499923605805196	0.300893068018197	0.496859520498113	0.575704133217427	3	0.332382936286662	0.0483724180250186	1.35128958642007	0.480954850975716	11	0.226140243345438	0.0681838488342258	0.347316962933311	0.614592739018122	0.480954850975716	low
C124M	124	C	M	missense	0	NA	0.581501189925714	possibly_low	-0.0832820359001993	0.928691866749258	0.472523687556111	0.562019820676268	0.567585203508668	0.179262704818835	0.722967114527399	0.631468634298282	0.587490487270889	NA	NA	NA	NA	-0.0769216481021256	-0.0659204994544364	-0.107003960144036	0.212915699087691	8	0.0752770673229903	0.433960849110856	0.729041530740572	0.0158146161625577	3	0.00913057289858331	-0.10117762993964	-0.0653864418607585	0.400196673791374	11	0.303885472372229	0.0916249173725995	0.22061513565462	0.579778211928127	0.400196673791374	low
C124N	124	C	N	missense	0	NA	0.51565410455757	possibly_low	-0.0998519712562344	NA	0.119869901162769	0.728857535636205	0.80860309416406	0.507324503094272	NA	0.413615488730544	NA	NA	NA	NA	NA	-0.126631454170231	-0.0659204994544364	-0.107003960144036	0.273130559701974	5	0.122147699645236	0.276249012458492	0.755059196656648	0.0226209812011987	3	0.0130602295858455	-0.125449550874316	-0.0742543916381527	0.284839326127393	8	0.329760829278877	0.116588059276397	0.056330928918235	0.513347723336552	0.284839326127393	low
C124P	124	C	P	missense	0	NA	0.723189258925915	possibly_wt-like	0.87247221644867	0.603834534123352	0.77580314789099	0.58250863610325	0.626143341809146	0.768854318160672	0.843028862320679	0.862151972073315	NA	NA	NA	NA	NA	1.05929199246868	0.685652440428659	NA	0.116890392486257	7	0.0441804155959099	0.63659723553592	0.80978128231591	0.186819776020011	2	0.132101530483502	0.613557974398387	1.13138645849895	0.756363249486527	9	0.117180898995934	0.0390602996653112	0.679806468917175	0.832920030055879	0.756363249486527	possibly_wt-like
C124Q	124	C	Q	missense	0	NA	0.450052995695725	low	NA	NA	NA	NA	NA	0.482883408493563	NA	0.441929693507504	0.425345885086108	NA	NA	NA	NA	NA	NA	NA	0.0296164258275155	3	0.0170990514239507	0.416539470734984	0.483566520656467	NA	NA	NA	NA	NA	0.450052995695725	3	0.0218869418652253	0.0126364317776255	0.425286044518482	0.474819946872968	NA	unknown
C124R	124	C	R	missense	1	NA	0.280032695674395	low	0.310162018059531	0.312322083212822	0.375374814583857	0.426339082198919	0.523480920625542	-0.00071262056717706	0.161791412874997	0.182485582548985	0.259180289917213	NA	NA	NA	NA	0.488001015963642	0.330028586420785	0.112456451794164	0.166284831715288	8	0.058790566057172	0.164805303571615	0.395260087777175	0.131803710843577	3	0.0760969079357311	0.161014819170638	0.459309216948424	0.288249783597614	11	0.132008691167252	0.0398021179697889	0.210239065868413	0.366260501326814	0.288249783597614	low
C124S	124	C	S	missense	1	1.25839305011505	1.13746760599211	wt-like	0.507120812667353	NA	1.31064474411561	1.2211695051768	1.39746213467643	0.941359489186279	NA	0.713188378080039	1.2409813847175	NA	NA	NA	NA	NA	0.507120812667353	NA	0.258371764379297	6	0.10547983111198	0.930730935917262	1.34420427606696	0	1	0	0.507120812667353	0.507120812667353	1.04741806408857	7	0.280167289237728	0.105893281831162	0.839871045494747	1.2549650826824	1.04741806408857	wt-like
C124T	124	C	T	missense	0	NA	NA	NA	NA	NA	NA	NA	NA	NA	NA	NA	NA	NA	NA	NA	NA	NA	NA	NA	NA	NA	NA	NA	NA	NA	NA	NA	NA	NA	NA	0	NA	NA	NA	NA	NA	unknown
C124V	124	C	V	missense	0	NA	0.389667514415497	low	0.643773142607891	0.472036969964258	0.290653010161487	0.52756809904532	0.672792647480603	0.692564659917491	0.0174276102501916	0.0714797592168124	0.372817359287818	NA	NA	NA	NA	-0.126631454170231	1.65320343691093	0.404747445082972	0.252869704948984	8	0.0894029415630341	0.214440968840012	0.564894059990983	0.672953529535361	3	0.38852990142935	-0.117731471110531	1.40527775632631	0.458969049377059	11	0.313331012078783	0.0944728547497853	0.273805656550796	0.644132442203322	0.458969049377059	low
C124W	124	C	W	missense	1	NA	0.439363303882131	possibly_low	0.388314796505957	NA	0.923457875114796	0.372787683692504	NA	-0.0110385663063179	NA	0.463744101577583	0.447865425332089	NA	NA	NA	NA	0.494214228007466	0.422699184268169	0.248030977242236	0.33253135985018	5	0.148712545055089	0.147892071524865	0.730834536239396	0.093522546175814	3	0.0539952672099054	0.282486017438926	0.494143575572988	0.420220113616066	8	0.162720061554944	0.0575302294802966	0.30746293581236	0.532977291419771	0.420220113616066	low
C124X	124	C	X	nonsense	1	NA	-0.00935698231239184	low	NA	NA	0.0683497893537413	-0.0501754423088181	-0.0462452939820988	NA	NA	NA	NA	NA	NA	NA	NA	NA	NA	NA	0.0673247227142223	3	0.0388699467821732	-0.0855406780864398	0.0668267134616561	NA	NA	NA	NA	NA	-0.00935698231239187	3	0.0518045144440888	0.0299093503595325	-0.0679782318180657	0.049264267193282	NA	unknown
C124Y	124	C	Y	missense	1	NA	0.507867404039742	low	0.546412424497702	NA	0.284830439583212	0.726179298692824	NA	0.298882489581058	0.686410458083402	0.543034334258215	NA	NA	NA	NA	0.546412424497702	NA	NA	NA	0.208683133278982	5	0.0933259343538904	0.324951933882568	0.690782874196917	0	1	0	0.546412424497702	0.546412424497702	0.514291574116069	6	0.148290073022623	0.0605391688042471	0.395636983605754	0.632946164626384	0.514291574116069	low
C136A	136	C	A	missense	0	NA	NA	NA	NA	NA	NA	NA	NA	NA	NA	NA	NA	NA	NA	NA	NA	NA	NA	NA	NA	NA	NA	NA	NA	NA	NA	NA	NA	NA	NA	0	NA	NA	NA	NA	NA	unknown
C136D	136	C	D	missense	0	NA	NA	NA	NA	NA	NA	NA	NA	NA	NA	NA	NA	NA	NA	NA	NA	NA	NA	NA	NA	NA	NA	NA	NA	NA	NA	NA	NA	NA	NA	0	NA	NA	NA	NA	NA	unknown
C136E	136	C	E	missense	0	NA	0.251714469395541	low	0.610797334541271	0.396546194076048	0.190183277000959	0.314169371815124	0.499616453790442	-0.0987400059823823	0.190450562488245	0.371027946850287	0.150461955125604	NA	NA	NA	NA	0.610797334541271	NA	NA	0.185617774689544	8	0.0656257935958666	0.123090277490783	0.380338661300298	0	1	0	0.610797334541271	0.610797334541271	0.291612565522844	9	0.1631321052131	0.0543773684043667	0.185034881876219	0.398190249169469	0.291612565522844	low
C136F	136	C	F	missense	1	NA	NA	NA	NA	NA	NA	NA	NA	NA	NA	NA	NA	NA	NA	NA	NA	NA	NA	NA	NA	NA	NA	NA	NA	NA	NA	NA	NA	NA	NA	0	NA	NA	NA	NA	NA	unknown
C136G	136	C	G	missense	1	NA	0.371881855807787	low	0.61334976371739	0.343238014181309	0.4278580193899	0.477005033274207	0.705793911873269	0.157750114109516	0.348422729087184	0.217669009262639	0.297318015284272	NA	NA	NA	NA	0.27245407496382	0.880844892898884	0.686750323289468	0.169977328724161	8	0.0600960608944146	0.254095740842008	0.489667970773565	0.22726379250238	3	0.131210811778305	0.35618129824965	0.870518229185131	0.437736739783133	11	0.181717673127872	0.0547899399583271	0.3303504307497	0.545123048816567	0.437736739783133	low
C136H	136	C	H	missense	0	NA	NA	NA	NA	NA	NA	NA	NA	NA	NA	NA	NA	NA	NA	NA	NA	NA	NA	NA	NA	NA	NA	NA	NA	NA	NA	NA	NA	NA	NA	0	NA	NA	NA	NA	NA	unknown
C136I	136	C	I	missense	0	NA	NA	NA	NA	NA	NA	NA	NA	NA	NA	NA	NA	NA	NA	NA	NA	NA	NA	NA	NA	NA	NA	NA	NA	NA	NA	NA	NA	NA	NA	0	NA	NA	NA	NA	NA	unknown
C136K	136	C	K	missense	0	NA	NA	NA	NA	NA	NA	NA	NA	NA	NA	NA	NA	NA	NA	NA	NA	NA	NA	NA	NA	NA	NA	NA	NA	NA	NA	NA	NA	NA	NA	0	NA	NA	NA	NA	NA	unknown
C136L	136	C	L	missense	0	NA	0.311681525366936	low	NA	NA	NA	NA	NA	0.271671035911617	0.261265031344288	0.2973202772523	0.41646975695954	NA	NA	NA	NA	NA	NA	NA	0.0714830540844128	4	0.0357415270422064	0.241629419611747	0.381733631122125	NA	NA	NA	NA	NA	0.311681525366936	4	0.0523941157963019	0.0261970578981509	0.26033623538565	0.363026815348223	0.311681525366936	low
C136M	136	C	M	missense	0	NA	0.0317666964390435	possibly_low	-0.0659204994544364	NA	NA	NA	NA	-0.317962757560331	NA	NA	0.381496150438418	NA	NA	NA	NA	NA	-0.0659204994544364	NA	0.494592137007253	2	0.349729453999375	-0.653690437732588	0.717223830610675	0	1	0	-0.0659204994544364	-0.0659204994544364	-0.000795702192116462	3	0.254861235087023	0.147144202683493	-0.289193039985625	0.287601635601392	NA	unknown
C136N	136	C	N	missense	0	NA	NA	NA	NA	NA	NA	NA	NA	NA	NA	NA	NA	NA	NA	NA	NA	NA	NA	NA	NA	NA	NA	NA	NA	NA	NA	NA	NA	NA	NA	0	NA	NA	NA	NA	NA	unknown
C136P	136	C	P	missense	0	NA	NA	NA	NA	NA	NA	NA	NA	NA	NA	NA	NA	NA	NA	NA	NA	NA	NA	NA	NA	NA	NA	NA	NA	NA	NA	NA	NA	NA	NA	0	NA	NA	NA	NA	NA	unknown
C136Q	136	C	Q	missense	0	NA	NA	NA	NA	NA	NA	NA	NA	NA	NA	NA	NA	NA	NA	NA	NA	NA	NA	NA	NA	NA	NA	NA	NA	NA	NA	NA	NA	NA	NA	0	NA	NA	NA	NA	NA	unknown
C136R	136	C	R	missense	1	0.118289028790768	0.167416316287957	low	0.0816480645853184	0.376498675485553	0.0993265153758859	0.171148922022536	0.329901590860313	-0.00700435636875185	0.00155994988914874	0.076904879660161	0.290994353378813	NA	NA	NA	NA	-0.00970845042058422	0.361656604320575	-0.107003960144036	0.149361406112343	8	0.0528072315547976	0.063916044317287	0.270916588258628	0.186672359823505	3	0.107775337194363	-0.129587714737293	0.29288384390793	0.14402497491451	11	0.147286412999134	0.0444085244214048	0.0569858664419896	0.231064083387031	0.14402497491451	low
C136S	136	C	S	missense	1	NA	NA	NA	NA	NA	NA	NA	NA	NA	NA	NA	NA	NA	NA	NA	NA	NA	NA	NA	NA	NA	NA	NA	NA	NA	NA	NA	NA	NA	NA	0	NA	NA	NA	NA	NA	unknown
C136T	136	C	T	missense	0	NA	NA	NA	NA	NA	NA	NA	NA	NA	NA	NA	NA	NA	NA	NA	NA	NA	NA	NA	NA	NA	NA	NA	NA	NA	NA	NA	NA	NA	NA	0	NA	NA	NA	NA	NA	unknown
C136V	136	C	V	missense	0	NA	NA	NA	0.254448139513645	NA	NA	NA	NA	NA	NA	NA	NA	NA	NA	NA	NA	0.15098020502944	0.473070999613998	0.139293213897496	NA	NA	NA	NA	NA	0.145748573400236	3	0.08414797808663	0.0895211330919842	0.419375145935305	0.254448139513645	3	0.145748573400236	0.0841479780866299	0.0895211330919843	0.419375145935305	NA	unknown
C136W	136	C	W	missense	1	0.498684046229918	0.8052655995941	possibly_wt-like	0.313896866074819	0.804199124804613	0.944417689873073	0.839885577322595	0.99386200966828	0.89879593301312	NA	NA	0.350433262882919	NA	NA	NA	NA	NA	0.313896866074819	NA	0.23313170875533	6	0.0951756215522828	0.618724809145412	0.991806390042788	0	1	0	0.313896866074819	0.313896866074819	0.735070066234203	7	0.230231429574476	0.087019300949278	0.564515370413766	0.90562476205464	0.735070066234203	possibly_wt-like
C136X	136	C	X	nonsense	1	NA	NA	NA	NA	NA	NA	NA	NA	NA	NA	NA	NA	NA	NA	NA	NA	NA	NA	NA	NA	NA	NA	NA	NA	NA	NA	NA	NA	NA	NA	0	NA	NA	NA	NA	NA	unknown
C136Y	136	C	Y	missense	1	0.183363340323124	NA	NA	NA	NA	NA	NA	NA	NA	NA	NA	NA	NA	NA	NA	NA	NA	NA	NA	NA	NA	NA	NA	NA	NA	NA	NA	NA	NA	NA	0	NA	NA	NA	NA	NA	unknown
C211A	211	C	A	missense	0	NA	0.805663318092486	wt-like	0.182655587594919	0.848514915399128	NA	0.898186623460683	0.73134480638744	0.975207754089479	0.789468253196671	0.662142575958496	0.734778298155502	NA	NA	NA	NA	NA	-0.0659204994544364	0.431231674644275	0.108436270061202	7	0.0409850576687686	0.725334081157402	0.885992555027569	0.248576087049356	2	0.175769836793417	-0.161846962088661	0.5271581372785	0.667217155759693	9	0.216488381362388	0.0721627937874626	0.525780678912476	0.80865363260691	0.667217155759693	possibly_low
C211C	211	C	C	synonymous	0	NA	1.1304101479168	wt-like	0.612833126705308	1.02654779087729	1.30452187437106	0.934803908806232	1.29303986663221	NA	NA	NA	1.0931372988972	NA	NA	NA	NA	0.0797528816501635	1.49387780473486	0.264868693730895	0.163708409955901	5	0.0732126266299595	0.986916036508499	1.2739042593251	0.587363118686371	3	0.339114254685634	-0.0518185991226788	1.27748485253329	0.936318764962489	8	0.382382702675044	0.135192701034981	0.671345939961234	1.20129158996374	0.936318764962489	possibly_wt-like
C211D	211	C	D	missense	0	NA	0.662831968110162	possibly_low	NA	NA	NA	0.74073519319608	0.850841562011976	NA	0.417073852699137	NA	0.642677264533455	NA	NA	NA	NA	NA	NA	NA	0.184589439246991	4	0.0922947196234954	0.481937641684889	0.843726294535435	NA	NA	NA	NA	NA	0.662831968110162	4	0.132956409493866	0.066478204746933	0.532537081049294	0.79312685517103	0.662831968110162	possibly_low
C211E	211	C	E	missense	0	NA	NA	NA	NA	NA	NA	NA	NA	NA	NA	NA	NA	NA	NA	NA	NA	NA	NA	NA	NA	NA	NA	NA	NA	NA	NA	NA	NA	NA	NA	0	NA	NA	NA	NA	NA	unknown
C211F	211	C	F	missense	1	NA	1.00490140416082	wt-like	-0.126631454170231	1.05120561948111	0.830930530598344	0.924371931366639	NA	1.36380862354752	NA	NA	0.85419031581047	NA	NA	NA	NA	-0.126631454170231	NA	NA	0.218187514235272	5	0.0975764227343544	0.813655129861228	1.19614767846041	0	1	0	-0.126631454170231	-0.126631454170231	0.816312594438975	6	0.314314682869735	0.128318431949261	0.56481308926577	1.06781209961218	0.816312594438975	possibly_wt-like
C211G	211	C	G	missense	1	NA	0.58080582220684	possibly_low	0.911307479096456	0.764836364819794	0.507778724493466	0.579828886420371	0.734818914423038	0.520491815714671	0.0756059046076475	0.638298544773823	0.824787422401912	NA	NA	NA	NA	1.13140640964606	0.820586131903328	0.781929895739981	0.234404520646212	8	0.0828745130448593	0.418374761402621	0.74323688301106	0.146732620366402	3	0.0847161178674414	0.745266939166221	1.07734801902669	0.67094263772219	11	0.187765329563813	0.0566133769818722	0.559982457794532	0.781902817649848	0.67094263772219	possibly_low
C211H	211	C	H	missense	0	NA	NA	NA	NA	NA	NA	NA	NA	NA	NA	NA	NA	NA	NA	NA	NA	NA	NA	NA	NA	NA	NA	NA	NA	NA	NA	NA	NA	NA	NA	0	NA	NA	NA	NA	NA	unknown
C211I	211	C	I	missense	0	NA	NA	NA	NA	NA	NA	NA	NA	NA	NA	NA	NA	NA	NA	NA	NA	NA	NA	NA	NA	NA	NA	NA	NA	NA	NA	NA	NA	NA	NA	0	NA	NA	NA	NA	NA	unknown
C211K	211	C	K	missense	0	NA	NA	NA	NA	NA	NA	NA	NA	NA	NA	NA	NA	NA	NA	NA	NA	NA	NA	NA	NA	NA	NA	NA	NA	NA	NA	NA	NA	NA	NA	0	NA	NA	NA	NA	NA	unknown
C211L	211	C	L	missense	0	NA	0.737385626341828	possibly_wt-like	1.12363966848485	0.679397158755561	0.605950662465799	0.837400079381278	0.918055030631876	0.850304766530666	0.709475468945477	0.68743829381709	0.611063550206878	NA	NA	NA	NA	1.06686850184639	1.39742476234868	0.906625741259493	0.116658138297735	8	0.0412448803354632	0.656547146337656	0.818224106346	0.182523395909217	3	0.105379931761591	0.917098797538846	1.33018053943086	0.842727637835381	11	0.168298293352764	0.0507438447189347	0.743271529749176	0.942183745921586	0.842727637835381	wt-like
C211M	211	C	M	missense	0	NA	0.548408654785186	possibly_low	0.0205356815176255	NA	0.295540348627416	0.943527764129202	NA	0.577219714393692	0.403742478253492	NA	0.522012968522127	NA	NA	NA	NA	0.0205356815176255	NA	NA	0.246229873730458	5	0.110117347150499	0.332582620297114	0.764234689273258	0	1	0	0.0205356815176255	0.0205356815176255	0.460429825907259	6	0.220490323107748	0.0900147974725629	0.284004064785369	0.636855587029149	0.460429825907259	low
C211N	211	C	N	missense	0	NA	0.312975414061396	possibly_low	NA	NA	NA	NA	-0.0567909191851927	NA	NA	NA	0.682741747307985	NA	NA	NA	NA	NA	NA	NA	0.522928563386296	2	0.369766333246589	-0.411753281797353	1.03770410992015	NA	NA	NA	NA	NA	0.312975414061396	2	0.369766333246589	0.261464281693148	-0.199485161300809	0.825435989423601	NA	unknown
C211P	211	C	P	missense	0	NA	0.744171503635572	possibly_wt-like	0.617108436259741	NA	NA	NA	NA	0.751688887128566	0.707285965763264	0.773539658014884	NA	NA	NA	NA	NA	NA	NA	0.617108436259741	0.0337604979995654	3	0.0194916326080249	0.705968605723956	0.782374401547187	0	1	0	0.617108436259741	0.617108436259741	0.712405736791614	4	0.0502085357801113	0.0251042678900556	0.663202275868859	0.761609197714368	0.712405736791614	possibly_low
C211Q	211	C	Q	missense	0	NA	NA	NA	NA	NA	NA	NA	NA	NA	NA	NA	NA	NA	NA	NA	NA	NA	NA	NA	NA	NA	NA	NA	NA	NA	NA	NA	NA	NA	NA	0	NA	NA	NA	NA	NA	unknown
C211R	211	C	R	missense	1	NA	0.45688306324902	low	0.332630988104498	0.476569977486119	0.519380714185317	0.332165593674713	0.517512964282143	0.602228178265891	0.367528838832126	0.44338817946144	0.396290059804414	NA	NA	NA	NA	0.466330269149224	0.481605503726463	0.0499571914378068	0.0898307670140511	8	0.0317599722574122	0.394634661474501	0.51913146502354	0.188449197777794	3	0.108801195065578	0.119384564301047	0.545877411907949	0.422996133664151	11	0.0992805183468259	0.0299342025771288	0.364326174707052	0.481666092621249	0.422996133664151	low
C211S	211	C	S	missense	1	NA	0.635804890219984	possibly_low	0.595581579220198	NA	0.337642092029305	0.67127363635695	0.4605192945758	0.667176132706933	NA	0.809999866296059	0.868218319354855	NA	NA	NA	NA	0.466330269149224	0.724832889291172	NA	0.203090212863796	6	0.0829112322115867	0.473301861171437	0.798307919268531	0.129251310070974	2	0.0913944778284309	0.416451694290629	0.774711464149767	0.625749062470037	8	0.153188882913946	0.0541604489554215	0.519596533130891	0.731901591809183	0.625749062470037	possibly_low
C211T	211	C	T	missense	0	NA	0.511030848971937	possibly_low	0.404747445082972	1.01807072619284	0.618830678801537	0.453024086797654	0.549107894765839	NA	-0.0838791416981843	NA	NA	NA	NA	NA	NA	NA	NA	0.404747445082972	0.396056430094544	5	0.177121820123459	0.163878460653776	0.858183237290098	0	1	0	0.404747445082972	0.404747445082972	0.493316948323776	6	0.235352818262962	0.0960823857117066	0.304998932780145	0.681634963867407	0.493316948323776	low
C211V	211	C	V	missense	0	NA	0.791159456292315	possibly_wt-like	1.02712786479764	1.12098859641204	0.890310228249754	0.681094562416313	0.916962345044287	0.791557506783759	0.678955809115633	0.575465818150014	0.673940784166724	NA	NA	NA	NA	1.05929199246868	NA	0.994963737126602	0.17704420934898	8	0.0625945805002374	0.668476332884457	0.913842579700173	0.0321641276710394	2	0.0227434727871419	0.982551477251477	1.07170425234381	0.838353137993381	10	0.158150241866892	0.0500114976805899	0.740332403726516	0.936373872260245	0.838353137993381	wt-like
C211W	211	C	W	missense	1	NA	NA	NA	NA	NA	NA	NA	NA	NA	NA	NA	NA	NA	NA	NA	NA	NA	NA	NA	NA	NA	NA	NA	NA	NA	NA	NA	NA	NA	NA	0	NA	NA	NA	NA	NA	unknown
C211X	211	C	X	nonsense	1	NA	-0.0621686456543476	low	NA	-0.0950620609329137	-0.0206375981483624	-0.053692260644634	-0.0696921943414796	-0.136892992741502	-0.0361778131066459	-0.0230255996648954	NA	NA	NA	NA	NA	NA	NA	NA	0.0422821614016474	7	0.0159811548518647	-0.09349113359536	-0.0308461577133352	NA	NA	NA	NA	NA	-0.0621686456543476	7	0.0328975174436722	0.0124340928439094	-0.0865390198088372	-0.0377982714998579	-0.0621686456543476	low
C211Y	211	C	Y	missense	1	NA	NA	NA	NA	NA	NA	NA	NA	NA	NA	NA	NA	NA	NA	NA	NA	NA	NA	NA	NA	NA	NA	NA	NA	NA	NA	NA	NA	NA	NA	0	NA	NA	NA	NA	NA	unknown
C218A	218	C	A	missense	0	NA	0.866228803493411	possibly_wt-like	NA	0.147068815015808	0.884199538926117	0.596458696709719	0.732949864792004	1.57237840434015	1.11061360530812	1.01993269936196	NA	NA	NA	NA	NA	NA	NA	NA	0.445355532152636	7	0.168328569011815	0.536310870661089	1.19614673632573	NA	NA	NA	NA	NA	0.866228803493411	7	0.320631152560772	0.121187184607973	0.628706286273977	1.10375132071285	0.866228803493411	possibly_wt-like
C218C	218	C	C	synonymous	0	NA	1.11630711893276	wt-like	1.16054817646727	1.00559594720056	1.1113110391066	1.08168022928654	1.09343762430716	1.14681092016692	NA	1.16826133930746	1.20705273315409	NA	NA	NA	NA	NA	0.892846097397554	1.42825025553699	0.065661314125125	7	0.0248176439903962	1.06766543053045	1.16494880733507	0.267702079069717	2	0.189293955447934	0.789538841298191	1.53155751163635	1.12613846505154	9	0.0990714195465097	0.0330238065155032	1.06141299364874	1.19086393645435	1.12613846505154	wt-like
C218D	218	C	D	missense	0	NA	0.713092874034079	possibly_wt-like	0.541106694947711	NA	0.648414733966657	0.611173101935917	0.879690786199663	NA	NA	NA	NA	NA	NA	NA	NA	0.519939545058607	0.515504624162218	0.587875915622307	0.145474681792149	3	0.0839898466929723	0.548475799448813	0.877709948619345	0.031179480449731	3	0.0180014814308449	0.505824439674888	0.576388950220533	0.627099784490895	6	0.0913019837281768	0.0372738787729876	0.554044324531727	0.700155244450063	0.627099784490895	low
C218E	218	C	E	missense	0	NA	0.981399244496132	wt-like	0.190244679248561	0.981494288464355	1.08859557733633	1.10202877971303	1.21982821377363	0.444637122339447	1.19388758693942	0.805714702570609	1.01500768483223	NA	NA	NA	NA	-0.126631454170231	0.507120812667353	NA	0.253024667898202	8	0.0894577292391465	0.806065317048669	1.15673317194359	0.316876133418792	2	0.224065262736601	-0.248915165901681	0.629404524398803	0.823168331446617	10	0.332366428475858	0.105103493175916	0.617169270172471	1.02916739272076	0.823168331446617	possibly_wt-like
C218F	218	C	F	missense	1	NA	0.852505480246664	possibly_wt-like	1.04994409484062	0.575776016459521	0.924933076341517	1.10210554813414	1.28652441542948	0.666768263944535	0.321715977046503	0.963471012182057	0.978749532435565	NA	NA	1.36009203064517	0.850243177619555	NA	1.08264106988929	0.906800101208476	0.310985599806387	8	0.109950013237231	0.637007414201989	1.06800354629134	0.171422455426608	4	0.0857112277133042	0.881953175451837	1.21793501422941	0.918318351777984	12	0.211714703768555	0.0611167706060886	0.798531682538654	1.03810502101731	0.918318351777984	wt-like
C218G	218	C	G	missense	1	NA	0.671568668292559	possibly_low	0.938042596749408	0.727786740186188	0.680022656332108	0.742864685475668	0.864649794898674	0.617047885217154	0.483033380422048	0.571223919891359	0.685920283917273	1.05411389488358	0.822853994392237	NA	0.884630930147615	1.21324053544126	0.906645811388686	0.746770414243068	0.116120930192366	8	0.0410549485883558	0.591102447672238	0.75203488891288	0.130423078942008	6	0.0532449990151084	0.833684316322925	1.04240087717589	0.785771780488351	14	0.147357754031706	0.0393830163479394	0.708582486843838	0.862961074132865	0.785771780488351	possibly_wt-like
C218H	218	C	H	missense	0	NA	0.859824983051651	possibly_wt-like	0.65754828797556	0.399249535106076	0.970696477073261	0.931909653279906	0.755240902684061	0.947258952412679	0.692946174522324	1.21907237024634	0.962225799088554	NA	NA	NA	NA	-0.126631454170231	1.54460971818407	0.554666599912845	0.243660803181897	8	0.0861471031196402	0.690979763564698	1.0286702025386	0.591374286805671	3	0.341430103679077	-0.0116424184732073	1.32673899442433	0.804658611667262	11	0.317785690960225	0.095815990968991	0.616862720225025	0.9924545031095	0.804658611667262	possibly_wt-like
C218I	218	C	I	missense	0	NA	0.967392009174097	wt-like	1.17186281509036	0.880597436722013	NA	NA	NA	0.834271523363656	NA	1.04823732877331	1.10646174783742	NA	NA	NA	NA	NA	NA	1.17186281509036	0.130551036587905	4	0.0652755182939525	0.839454344245765	1.09532967410243	0	1	0	1.17186281509036	1.17186281509036	1.00828617035735	5	0.120681352251614	0.0539703414502412	0.90250624488155	1.11406609583315	1.00828617035735	wt-like
C218K	218	C	K	missense	0	NA	NA	NA	NA	NA	NA	NA	NA	NA	NA	NA	NA	NA	NA	NA	NA	NA	NA	NA	NA	NA	NA	NA	NA	NA	NA	NA	NA	NA	NA	0	NA	NA	NA	NA	NA	unknown
C218L	218	C	L	missense	0	NA	0.970499123181663	wt-like	1.0495198760411	0.604959463158768	1.04110240584128	1.0648631343256	1.14790569518704	0.967754165736487	0.898022555968733	0.973913367573136	1.06547219766227	NA	NA	NA	1.21732791275544	0.726275181380963	1.31426533842646	0.940211071601549	0.166164141949737	8	0.0587478957813517	0.855355363282701	1.08564288308063	0.216276749549848	4	0.108138374774924	0.837572556135558	1.26146719594665	0.99683937413481	12	0.144983406564871	0.0418531044041287	0.914808796861524	1.0788699514081	0.99683937413481	wt-like
C218M	218	C	M	missense	0	NA	1.19941599177333	wt-like	NA	NA	0.967266413586508	NA	NA	1.34583543810379	1.34756900881903	1.18082212231347	1.15558697604384	NA	NA	NA	NA	NA	NA	NA	0.157756229652817	5	0.0705507306755532	1.06113910056626	1.3376928829804	NA	NA	NA	NA	NA	1.19941599177333	5	0.117828985350466	0.0526947241926937	1.09613623018038	1.30269575336628	1.19941599177333	wt-like
C218N	218	C	N	missense	0	NA	NA	NA	NA	NA	NA	NA	NA	NA	NA	NA	NA	NA	NA	NA	NA	NA	NA	NA	NA	NA	NA	NA	NA	NA	NA	NA	NA	NA	NA	0	NA	NA	NA	NA	NA	unknown
C218P	218	C	P	missense	0	NA	0.338762321392956	low	0.236108752659955	0.273708029732164	0.274501259947307	0.209719005651152	0.341958809323584	0.823826396536117	0.158767147008535	NA	0.288855601551831	NA	NA	NA	NA	0.466330269149224	0.0727334402807852	0.169262548549856	0.221810745244607	7	0.0838365814341618	0.174445641195039	0.503079001590872	0.153481010992846	3	0.0886123030122155	0.0624318301688626	0.409785675151048	0.307966250773056	10	0.141643344537952	0.0447915584143897	0.22017640946943	0.395756092076681	0.307966250773056	low
C218Q	218	C	Q	missense	0	NA	0.892298851011563	possibly_wt-like	1.42825025553699	NA	1.0790220679145	0.750056178661871	0.806019446360978	0.509916803677181	1.1114109894918	NA	1.09736761996305	NA	NA	NA	NA	NA	NA	1.42825025553699	0.244467598093046	6	0.0998034789952928	0.696687626648989	1.08791007537414	0	1	0	1.42825025553699	1.42825025553699	0.968863337372339	7	0.240170738119139	0.0907760064654374	0.790945634039706	1.14678104070497	0.968863337372339	wt-like
C218R	218	C	R	missense	1	NA	1.01990238001752	wt-like	1.07449219413096	1.16176964885101	1.09683998842118	1.24125117603869	1.28875816562656	1.10705137944946	0.268382193550099	1.13848333082533	0.856683157377858	NA	NA	NA	NA	1.19646762097105	0.872577788476905	1.15443117294493	0.329589340979741	8	0.11652742900679	0.791512815953167	1.24829194408188	0.134609603769372	3	0.0777168909717556	0.922169886835896	1.22681450142603	1.03479051113937	11	0.201223344366045	0.0606711211202406	0.915877298842031	1.15370372343671	1.03479051113937	wt-like
C218S	218	C	S	missense	1	NA	1.1089113444786	wt-like	0.884570550615962	0.725564179542711	1.4008616256477	1.08889174840822	1.14013494332326	1.0878703687595	NA	1.21684442070889	1.1022121249599	NA	NA	NA	NA	NA	NA	0.884570550615962	0.202362242870155	7	0.0764857384833834	0.959002051720216	1.25882063723698	0	1	0	0.884570550615962	0.884570550615962	1.08086874524577	8	0.137900690083216	0.0487552565440731	0.985310198362374	1.17642729212916	1.08086874524577	wt-like
C218T	218	C	T	missense	0	NA	1.0501943466757	wt-like	0.785268037997807	NA	1.26893190494952	1.04882531305906	0.89852753241507	1.25454142212901	0.845401743724915	1.1517864399074	0.883346070544909	NA	NA	NA	NA	0.0205356815176255	1.55000039447799	NA	0.179214886995706	7	0.0677368603187402	0.917432540025148	1.18295615332625	0.764732356480181	2	0.540747435059904	-0.274577459452017	1.84511353544763	0.991321833636167	9	0.292772512520477	0.0975908375068257	0.800047306901688	1.18259636037065	0.991321833636167	wt-like
C218V	218	C	V	missense	0	NA	0.760863042194375	possibly_wt-like	0.770012990567538	0.971479869990322	0.679341707280929	0.747942864878514	0.259995889012324	0.700540603980905	0.876504226788404	0.836255075596421	1.01484410002718	NA	NA	NA	NA	NA	0.471064470008929	1.06896151112615	0.235809253689792	8	0.0833711611752953	0.597458568941512	0.924267515447237	0.298948520558609	2	0.211388526112678	0.355699092641684	1.18432688849339	0.762693031869008	10	0.190915924836688	0.0603729164081443	0.644364290067398	0.881021773670618	0.762693031869008	possibly_wt-like
C218W	218	C	W	missense	1	NA	0.41762365331075	possibly_low	NA	NA	-0.0441544654841741	0.879401772105674	NA	NA	NA	NA	NA	NA	NA	NA	NA	NA	NA	NA	0.653052878406916	2	0.461778118794924	-0.48744482837596	1.32269213499746	NA	NA	NA	NA	NA	0.41762365331075	2	0.461778118794924	0.326526439203458	-0.222356407528135	1.05760371414963	NA	unknown
C218X	218	C	X	nonsense	1	NA	NA	NA	NA	NA	NA	NA	NA	NA	NA	NA	NA	NA	NA	NA	NA	NA	NA	NA	NA	NA	NA	NA	NA	NA	NA	NA	NA	NA	NA	0	NA	NA	NA	NA	NA	unknown
C218Y	218	C	Y	missense	1	NA	1.20544261261559	wt-like	1.42825025553699	NA	1.34916036885844	1.11181254612353	1.15036006038188	1.21043747509851	NA	NA	NA	NA	NA	NA	NA	NA	NA	1.42825025553699	0.104051940591531	4	0.0520259702957654	1.10347358457514	1.30741164065604	0	1	0	1.42825025553699	1.42825025553699	1.25000414119987	5	0.110960936798276	0.0496232395056006	1.15274437897269	1.34726390342705	1.25000414119987	wt-like
C250A	250	C	A	missense	0	NA	NA	NA	-0.0659204994544364	NA	NA	NA	NA	NA	NA	NA	NA	NA	NA	NA	NA	NA	-0.0659204994544364	NA	NA	NA	NA	NA	NA	0	1	0	-0.0659204994544364	-0.0659204994544364	-0.0659204994544364	1	0	0	-0.0659204994544364	-0.0659204994544364	NA	unknown
C250D	250	C	D	missense	0	NA	NA	NA	NA	NA	NA	NA	NA	NA	NA	NA	NA	NA	NA	NA	NA	NA	NA	NA	NA	NA	NA	NA	NA	NA	NA	NA	NA	NA	NA	0	NA	NA	NA	NA	NA	unknown
C250E	250	C	E	missense	0	NA	0.955963769591393	possibly_wt-like	NA	NA	0.984898299445654	1.34356149541699	1.24515902784503	0.14073388207603	NA	NA	1.06546614317326	NA	NA	NA	NA	NA	NA	NA	0.477308506313742	5	0.213458853271283	0.537592104998458	1.37433543418433	NA	NA	NA	NA	NA	0.955963769591393	5	0.326091955006145	0.145832755661909	0.670136820727822	1.24179071845496	0.955963769591393	possibly_wt-like
C250F	250	C	F	missense	1	NA	NA	NA	NA	NA	NA	NA	NA	NA	NA	NA	NA	NA	NA	NA	NA	NA	NA	NA	NA	NA	NA	NA	NA	NA	NA	NA	NA	NA	NA	0	NA	NA	NA	NA	NA	unknown
C250G	250	C	G	missense	1	NA	0.593148499517388	possibly_low	0.539263699016179	0.353695281878936	0.452123259980655	0.568093999035145	0.763261435195816	0.840679922569273	NA	0.595567864552485	0.578617733409406	0.443411874373874	0.794091898938005	0.670277182402876	0.741904192567075	0.466330269149224	0.122895808532413	0.535934667149784	0.167471839619033	7	0.0632984056054935	0.469085904251813	0.717211094782964	0.168137764816977	7	0.0635501016719981	0.414707788525204	0.663819609507154	0.566206099266783	14	0.146120776362259	0.039052420159785	0.489664762244479	0.642747436289088	0.566206099266783	low
C250H	250	C	H	missense	0	NA	NA	NA	NA	NA	NA	NA	NA	NA	NA	NA	NA	NA	NA	NA	NA	NA	NA	NA	NA	NA	NA	NA	NA	NA	NA	NA	NA	NA	NA	0	NA	NA	NA	NA	NA	unknown
C250I	250	C	I	missense	0	NA	NA	NA	NA	NA	NA	NA	NA	NA	NA	NA	NA	NA	NA	NA	NA	NA	NA	NA	NA	NA	NA	NA	NA	NA	NA	NA	NA	NA	NA	0	NA	NA	NA	NA	NA	unknown
C250K	250	C	K	missense	0	NA	NA	NA	NA	NA	NA	NA	NA	NA	NA	NA	NA	NA	NA	NA	NA	NA	NA	NA	NA	NA	NA	NA	NA	NA	NA	NA	NA	NA	NA	0	NA	NA	NA	NA	NA	unknown
C250L	250	C	L	missense	0	NA	NA	NA	NA	NA	NA	NA	NA	NA	NA	NA	NA	NA	NA	NA	NA	NA	NA	NA	NA	NA	NA	NA	NA	NA	NA	NA	NA	NA	NA	0	NA	NA	NA	NA	NA	unknown
C250M	250	C	M	missense	0	NA	NA	NA	NA	NA	NA	NA	NA	NA	NA	NA	NA	NA	NA	NA	NA	NA	NA	NA	NA	NA	NA	NA	NA	NA	NA	NA	NA	NA	NA	0	NA	NA	NA	NA	NA	unknown
C250N	250	C	N	missense	0	NA	NA	NA	NA	NA	NA	NA	NA	NA	NA	NA	NA	NA	NA	NA	NA	NA	NA	NA	NA	NA	NA	NA	NA	NA	NA	NA	NA	NA	NA	0	NA	NA	NA	NA	NA	unknown
C250P	250	C	P	missense	0	NA	NA	NA	NA	NA	NA	NA	NA	NA	NA	NA	NA	NA	NA	NA	NA	NA	NA	NA	NA	NA	NA	NA	NA	NA	NA	NA	NA	NA	NA	0	NA	NA	NA	NA	NA	unknown
C250Q	250	C	Q	missense	0	NA	NA	NA	NA	NA	NA	NA	NA	NA	NA	NA	NA	NA	NA	NA	NA	NA	NA	NA	NA	NA	NA	NA	NA	NA	NA	NA	NA	NA	NA	0	NA	NA	NA	NA	NA	unknown
C250R	250	C	R	missense	1	NA	NA	NA	1.42825025553699	NA	NA	NA	NA	NA	NA	NA	NA	NA	NA	NA	NA	NA	NA	1.42825025553699	NA	NA	NA	NA	NA	0	1	0	1.42825025553699	1.42825025553699	1.42825025553699	1	0	0	1.42825025553699	1.42825025553699	NA	unknown
C250S	250	C	S	missense	1	NA	0.843458346040745	possibly_wt-like	-0.0755233275623724	0.623179919875983	0.89010610737835	1.03609838195834	1.17330585831636	0.798882868018152	0.956674183911082	0.912370769530255	0.35704867933744	NA	NA	NA	NA	-0.0755233275623724	NA	NA	0.254321576137496	8	0.0899162555444372	0.667225723548949	1.01969096853254	0	1	0	-0.0755233275623724	-0.0755233275623724	0.741349271195954	9	0.293187231541514	0.0977290771805047	0.54980379967983	0.932894742712079	0.741349271195954	possibly_wt-like
C250T	250	C	T	missense	0	NA	1.171663224475	wt-like	NA	NA	1.20801420251448	1.13884420407731	1.1681312668332	NA	NA	NA	NA	NA	NA	NA	NA	NA	NA	NA	0.0347199973291649	3	0.0200455998042564	1.13237457081015	1.21095187813984	NA	NA	NA	NA	NA	1.171663224475	3	0.0242339853596556	0.0139914979709346	1.1442403923622	1.19908605658779	NA	unknown
C250V	250	C	V	missense	0	NA	1.18347642667351	wt-like	1.08684505570257	NA	1.12375581941006	1.11878883086931	1.30788462974116	NA	NA	NA	NA	NA	NA	NA	NA	1.05929199246868	1.65320343691093	0.548039737728097	0.107769283595479	3	0.0622206248942231	1.06152624278526	1.30542661056176	0.377572254138908	3	0.217991442565633	0.659589679335999	1.51410043206914	1.13516074118804	6	0.230255528092004	0.0940014257134145	0.95092133229433	1.31940015008175	1.13516074118804	wt-like
C250W	250	C	W	missense	1	NA	0.92941925168585	wt-like	1.33031656580716	NA	0.629204656062986	0.941833980728352	1.09877104795088	NA	1.04786732200118	NA	NA	NA	NA	NA	NA	NA	NA	1.33031656580716	0.210549206585869	4	0.105274603292935	0.723084820744957	1.13575368262674	0	1	0	1.33031656580716	1.33031656580716	1.00959871451011	5	0.179263516891554	0.0801690819310393	0.852470201251634	1.16672722776859	1.00959871451011	wt-like
C250X	250	C	X	nonsense	1	NA	NA	NA	NA	NA	NA	NA	NA	NA	NA	NA	NA	NA	NA	NA	NA	NA	NA	NA	NA	NA	NA	NA	NA	NA	NA	NA	NA	NA	NA	0	NA	NA	NA	NA	NA	unknown
C250Y	250	C	Y	missense	1	NA	0.885057592111537	possibly_wt-like	NA	0.926777383974066	NA	0.586381517537734	1.09648985606634	NA	0.930581610868006	NA	NA	NA	NA	NA	NA	NA	NA	NA	0.214261504615787	4	0.107130752307893	0.675085175951385	1.09503000827169	NA	NA	NA	NA	NA	0.885057592111536	4	0.149338037286901	0.0746690186434506	0.738709004809423	1.03140617941365	0.885057592111536	wt-like
C296A	296	C	A	missense	0	NA	NA	NA	NA	NA	NA	NA	NA	NA	NA	NA	NA	NA	NA	NA	NA	NA	NA	NA	NA	NA	NA	NA	NA	NA	NA	NA	NA	NA	NA	0	NA	NA	NA	NA	NA	unknown
C296D	296	C	D	missense	0	NA	NA	NA	NA	NA	NA	NA	NA	NA	NA	NA	NA	NA	NA	NA	NA	NA	NA	NA	NA	NA	NA	NA	NA	NA	NA	NA	NA	NA	NA	0	NA	NA	NA	NA	NA	unknown
C296E	296	C	E	missense	0	NA	NA	NA	NA	NA	NA	NA	NA	NA	NA	NA	NA	NA	NA	NA	NA	NA	NA	NA	NA	NA	NA	NA	NA	NA	NA	NA	NA	NA	NA	0	NA	NA	NA	NA	NA	unknown
C296F	296	C	F	missense	1	NA	NA	NA	NA	NA	NA	NA	NA	NA	NA	NA	NA	NA	NA	NA	NA	NA	NA	NA	NA	NA	NA	NA	NA	NA	NA	NA	NA	NA	NA	0	NA	NA	NA	NA	NA	unknown
C296G	296	C	G	missense	1	NA	NA	NA	NA	NA	NA	NA	NA	NA	NA	NA	NA	NA	NA	NA	NA	NA	NA	NA	NA	NA	NA	NA	NA	NA	NA	NA	NA	NA	NA	0	NA	NA	NA	NA	NA	unknown
C296H	296	C	H	missense	0	NA	NA	NA	NA	NA	NA	NA	NA	NA	NA	NA	NA	NA	NA	NA	NA	NA	NA	NA	NA	NA	NA	NA	NA	NA	NA	NA	NA	NA	NA	0	NA	NA	NA	NA	NA	unknown
C296I	296	C	I	missense	0	NA	1.00353298134953	wt-like	1.33284421762305	0.79749494579327	1.02259000583352	1.12353287835463	1.07712786193629	NA	NA	NA	0.996919214829948	NA	NA	NA	NA	1.45889138820543	1.65320343691093	0.886437827752776	0.12517464391347	5	0.0559798025699697	0.893814584450728	1.11325137824833	0.297604259913514	3	0.171821899573047	0.996079482704618	1.66960895254148	1.1270246949521	8	0.21451135880304	0.0758412182255852	0.978378638686309	1.27567075121789	1.1270246949521	wt-like
C296K	296	C	K	missense	0	NA	NA	NA	NA	NA	NA	NA	NA	NA	NA	NA	NA	NA	NA	NA	NA	NA	NA	NA	NA	NA	NA	NA	NA	NA	NA	NA	NA	NA	NA	0	NA	NA	NA	NA	NA	unknown
C296L	296	C	L	missense	0	NA	NA	NA	NA	NA	NA	NA	NA	NA	NA	NA	NA	NA	NA	NA	NA	NA	NA	NA	NA	NA	NA	NA	NA	NA	NA	NA	NA	NA	NA	0	NA	NA	NA	NA	NA	unknown
C296M	296	C	M	missense	0	NA	NA	NA	NA	NA	NA	NA	NA	NA	NA	NA	NA	NA	NA	NA	NA	NA	NA	NA	NA	NA	NA	NA	NA	NA	NA	NA	NA	NA	NA	0	NA	NA	NA	NA	NA	unknown
C296N	296	C	N	missense	0	NA	NA	NA	NA	NA	NA	NA	NA	NA	NA	NA	NA	NA	NA	NA	NA	NA	NA	NA	NA	NA	NA	NA	NA	NA	NA	NA	NA	NA	NA	0	NA	NA	NA	NA	NA	unknown
C296P	296	C	P	missense	0	NA	NA	NA	NA	NA	NA	NA	NA	NA	NA	NA	NA	NA	NA	NA	NA	NA	NA	NA	NA	NA	NA	NA	NA	NA	NA	NA	NA	NA	NA	0	NA	NA	NA	NA	NA	unknown
C296Q	296	C	Q	missense	0	NA	NA	NA	NA	NA	NA	NA	NA	NA	NA	NA	NA	NA	NA	NA	NA	NA	NA	NA	NA	NA	NA	NA	NA	NA	NA	NA	NA	NA	NA	0	NA	NA	NA	NA	NA	unknown
C296R	296	C	R	missense	1	NA	0.936433530733162	wt-like	0.783206402568017	0.989993587831253	0.860763938060031	0.773683017071383	NA	NA	NA	NA	1.12129357996998	NA	NA	NA	NA	1.05929199246868	0.507120812667353	NA	0.151938073429802	4	0.0759690367149012	0.787536954831754	1.08533010663457	0.276085589900664	2	0.195221992806648	0.40057832767685	1.16583447745918	0.88535782134478	6	0.171501898745191	0.0700153569740308	0.748130243310964	1.0225853993786	0.88535782134478	wt-like
C296S	296	C	S	missense	1	NA	0.897460145428087	possibly_wt-like	NA	NA	NA	NA	NA	NA	1.20779329915618	NA	0.587126991699996	NA	NA	NA	NA	NA	NA	NA	0.438877354856281	2	0.310333153728091	0.289218340912297	1.50570194994388	NA	NA	NA	NA	NA	0.897460145428088	2	0.310333153728092	0.219438677428141	0.467368240853829	1.32755205000235	NA	unknown
C296T	296	C	T	missense	0	NA	0.963207445534079	wt-like	1.42825025553699	0.965767192564902	0.872025186094293	1.07029155695765	0.896725604479016	0.561257134461695	1.30171886262349	NA	1.07466658155751	NA	NA	NA	NA	NA	NA	1.42825025553699	0.228321691889977	7	0.0862974879517704	0.79406747719233	1.13234741387583	0	1	0	1.42825025553699	1.42825025553699	1.02133779678444	8	0.197394017384467	0.0697893241291059	0.884553234986004	1.15812235858288	1.02133779678444	wt-like
C296V	296	C	V	missense	0	NA	NA	NA	NA	NA	NA	NA	NA	NA	NA	NA	NA	NA	NA	NA	NA	NA	NA	NA	NA	NA	NA	NA	NA	NA	NA	NA	NA	NA	NA	0	NA	NA	NA	NA	NA	unknown
C296W	296	C	W	missense	1	NA	NA	NA	NA	NA	NA	NA	NA	NA	NA	NA	NA	NA	NA	NA	NA	NA	NA	NA	NA	NA	NA	NA	NA	NA	NA	NA	NA	NA	NA	0	NA	NA	NA	NA	NA	unknown
C296X	296	C	X	nonsense	1	NA	0.00949226826397626	low	-0.0864622297992361	NA	-0.0712530747898407	NA	0.0902376113177932	NA	NA	NA	NA	NA	NA	NA	NA	NA	-0.0659204994544364	-0.107003960144036	0.114191159245176	2	0.080745343053817	-0.148765696040836	0.167750232568789	0.0205417303447998	2	0.0145251968241134	-0.114931092442854	-0.0579933671556183	-0.03848498076763	4	0.0643612960427116	0.0321806480213558	-0.101557891888647	0.0245879303533875	-0.03848498076763	low
C296Y	296	C	Y	missense	1	NA	NA	NA	NA	NA	NA	NA	NA	NA	NA	NA	NA	NA	NA	NA	NA	NA	NA	NA	NA	NA	NA	NA	NA	NA	NA	NA	NA	NA	NA	0	NA	NA	NA	NA	NA	unknown
C304A	304	C	A	missense	0	NA	NA	NA	NA	NA	NA	NA	NA	NA	NA	NA	NA	NA	NA	NA	NA	NA	NA	NA	NA	NA	NA	NA	NA	NA	NA	NA	NA	NA	NA	0	NA	NA	NA	NA	NA	unknown
C304D	304	C	D	missense	0	NA	NA	NA	NA	NA	NA	NA	NA	NA	NA	NA	NA	NA	NA	NA	NA	NA	NA	NA	NA	NA	NA	NA	NA	NA	NA	NA	NA	NA	NA	0	NA	NA	NA	NA	NA	unknown
C304E	304	C	E	missense	0	NA	1.33134399321327	wt-like	NA	NA	NA	NA	NA	1.46821761711183	1.30405634642563	1.22175801610234	NA	NA	NA	NA	NA	NA	NA	NA	0.125475278373253	3	0.0724431857454406	1.18935795822686	1.47333002819968	NA	NA	NA	NA	NA	1.33134399321327	3	0.0912490825990422	0.0526826824018634	1.22808783309665	1.43460015332988	NA	unknown
C304F	304	C	F	missense	1	NA	NA	NA	NA	NA	NA	NA	NA	NA	NA	NA	NA	NA	NA	NA	NA	NA	NA	NA	NA	NA	NA	NA	NA	NA	NA	NA	NA	NA	NA	0	NA	NA	NA	NA	NA	unknown
C304G	304	C	G	missense	1	NA	NA	NA	NA	NA	NA	NA	NA	NA	NA	NA	NA	NA	NA	NA	NA	NA	NA	NA	NA	NA	NA	NA	NA	NA	NA	NA	NA	NA	NA	0	NA	NA	NA	NA	NA	unknown
C304H	304	C	H	missense	0	NA	NA	NA	NA	NA	NA	NA	NA	NA	NA	NA	NA	NA	NA	NA	NA	NA	NA	NA	NA	NA	NA	NA	NA	NA	NA	NA	NA	NA	NA	0	NA	NA	NA	NA	NA	unknown
C304I	304	C	I	missense	0	NA	NA	NA	NA	NA	NA	NA	NA	NA	NA	NA	NA	NA	NA	NA	NA	NA	NA	NA	NA	NA	NA	NA	NA	NA	NA	NA	NA	NA	NA	0	NA	NA	NA	NA	NA	unknown
C304K	304	C	K	missense	0	NA	NA	NA	NA	NA	NA	NA	NA	NA	NA	NA	NA	NA	NA	NA	NA	NA	NA	NA	NA	NA	NA	NA	NA	NA	NA	NA	NA	NA	NA	0	NA	NA	NA	NA	NA	unknown
C304L	304	C	L	missense	0	NA	NA	NA	NA	NA	NA	NA	NA	NA	NA	NA	NA	NA	NA	NA	NA	NA	NA	NA	NA	NA	NA	NA	NA	NA	NA	NA	NA	NA	NA	0	NA	NA	NA	NA	NA	unknown
C304M	304	C	M	missense	0	NA	NA	NA	NA	NA	NA	NA	NA	NA	NA	NA	NA	NA	NA	NA	NA	NA	NA	NA	NA	NA	NA	NA	NA	NA	NA	NA	NA	NA	NA	0	NA	NA	NA	NA	NA	unknown
C304N	304	C	N	missense	0	NA	NA	NA	NA	NA	NA	NA	NA	NA	NA	NA	NA	NA	NA	NA	NA	NA	NA	NA	NA	NA	NA	NA	NA	NA	NA	NA	NA	NA	NA	0	NA	NA	NA	NA	NA	unknown
C304P	304	C	P	missense	0	NA	0.879605525300507	possibly_wt-like	NA	NA	NA	NA	NA	0.527214448894456	1.23199660170656	NA	NA	NA	NA	NA	NA	NA	NA	NA	0.49835623951269	2	0.352391076406051	0.188931707071345	1.57027934352967	NA	NA	NA	NA	NA	0.879605525300508	2	0.352391076406052	0.249178119756346	0.391225384842661	1.36798566575835	NA	unknown
C304Q	304	C	Q	missense	0	NA	NA	NA	NA	NA	NA	NA	NA	NA	NA	NA	NA	NA	NA	NA	NA	NA	NA	NA	NA	NA	NA	NA	NA	NA	NA	NA	NA	NA	NA	0	NA	NA	NA	NA	NA	unknown
C304R	304	C	R	missense	1	NA	0.958330195733241	possibly_wt-like	NA	1.02595359427626	1.16997632772407	1.25123820551633	1.33492499864933	0.862129962056147	0.105758086177307	NA	NA	NA	NA	NA	NA	NA	NA	NA	0.450137633162985	6	0.183767919212238	0.598151692563388	1.31850869890309	NA	NA	NA	NA	NA	0.958330195733241	6	0.316257447744342	0.129111562388092	0.705276183464884	1.2113842080016	0.958330195733241	possibly_wt-like
C304S	304	C	S	missense	1	NA	NA	NA	NA	NA	NA	NA	NA	NA	NA	NA	NA	NA	NA	NA	NA	NA	NA	NA	NA	NA	NA	NA	NA	NA	NA	NA	NA	NA	NA	0	NA	NA	NA	NA	NA	unknown
C304T	304	C	T	missense	0	NA	NA	NA	NA	NA	NA	NA	NA	NA	NA	NA	NA	NA	NA	NA	NA	NA	NA	NA	NA	NA	NA	NA	NA	NA	NA	NA	NA	NA	NA	0	NA	NA	NA	NA	NA	unknown
C304V	304	C	V	missense	0	NA	NA	NA	NA	NA	NA	NA	NA	NA	NA	NA	NA	NA	NA	NA	NA	NA	NA	NA	NA	NA	NA	NA	NA	NA	NA	NA	NA	NA	NA	0	NA	NA	NA	NA	NA	unknown
C304W	304	C	W	missense	1	NA	NA	NA	NA	NA	NA	NA	NA	NA	NA	NA	NA	NA	NA	NA	NA	NA	NA	NA	NA	NA	NA	NA	NA	NA	NA	NA	NA	NA	NA	0	NA	NA	NA	NA	NA	unknown
C304X	304	C	X	nonsense	1	NA	NA	NA	NA	NA	NA	NA	NA	NA	NA	NA	NA	NA	NA	NA	NA	NA	NA	NA	NA	NA	NA	NA	NA	NA	NA	NA	NA	NA	NA	0	NA	NA	NA	NA	NA	unknown
C304Y	304	C	Y	missense	1	NA	NA	NA	NA	NA	NA	NA	NA	NA	NA	NA	NA	NA	NA	NA	NA	NA	NA	NA	NA	NA	NA	NA	NA	NA	NA	NA	NA	NA	NA	0	NA	NA	NA	NA	NA	unknown
C71A	71	C	A	missense	0	NA	NA	NA	NA	NA	NA	NA	NA	NA	NA	NA	NA	NA	NA	NA	NA	NA	NA	NA	NA	NA	NA	NA	NA	NA	NA	NA	NA	NA	NA	0	NA	NA	NA	NA	NA	unknown
C71D	71	C	D	missense	0	NA	0.849150452876448	possibly_wt-like	NA	NA	1.02736281182479	0.829966180021177	0.690122366783375	NA	NA	NA	NA	NA	NA	NA	NA	NA	NA	NA	0.169436733581217	3	0.0978243437437267	0.657418262327478	1.04088264342542	NA	NA	NA	NA	NA	0.849150452876447	3	0.118808239298895	0.0685939689411626	0.71470874419511	0.983592161557785	NA	unknown
C71E	71	C	E	missense	0	NA	NA	NA	1.0144906054327	NA	NA	NA	NA	NA	NA	NA	NA	1.01242589143861	0.833269343767408	0.775561649169881	0.793172933432169	1.11616989931583	1.30654924570655	1.26428527519846	NA	NA	NA	NA	NA	0.183866458263641	7	0.0694949890016901	0.878282929883382	1.15069828098202	1.0144906054327	7	0.183866458263639	0.0694949890016894	0.878282929883383	1.15069828098202	1.0144906054327	wt-like
C71F	71	C	F	missense	1	NA	NA	NA	0.424036694860769	NA	NA	NA	NA	NA	NA	NA	NA	0.561575049659239	0.508316545704403	0.273551827811218	0.422275134137651	0.190615805752504	0.749255243413079	0.26266725754729	NA	NA	NA	NA	NA	0.156296215484118	7	0.0590744167187914	0.308252965684227	0.539820424037311	0.424036694860769	7	0.156296215484118	0.0590744167187913	0.308252965684227	0.539820424037311	0.424036694860769	low
C71G	71	C	G	missense	1	NA	0.925646245912719	possibly_wt-like	0.95111076850929	NA	0.762804148574394	0.83274748626956	1.1813871028942	NA	NA	NA	NA	0.814536915095384	0.879792448518771	1.0071433127876	0.756012522942108	1.41765020684957	0.864679668821888	0.917960304549716	0.224222115477494	3	0.129454698729199	0.671919698774007	1.17937279305143	0.149306280748167	7	0.0564324697199486	0.840505160299544	1.06171637671904	0.943471411730319	10	0.155153277468083	0.0490637743239223	0.84730818110983	1.03963464235081	0.943471411730319	wt-like
C71H	71	C	H	missense	0	NA	NA	NA	0.65317307796393	NA	NA	NA	NA	NA	NA	NA	NA	0.686679991227589	0.736164412153009	0.566710849479303	0.722133926415193	0.665504149591098	0.79631465905455	0.398703557826767	NA	NA	NA	NA	NA	0.0974090710347972	7	0.0368171681999855	0.581012754279205	0.725333401648655	0.65317307796393	7	0.0974090710347971	0.0368171681999855	0.581012754279205	0.725333401648655	0.65317307796393	possibly_low
C71I	71	C	I	missense	0	NA	0.279917666880116	low	NA	NA	0.432133719017452	0.592434782346878	0.518475161191598	0.0176555477872092	-0.00220996043618837	0.121016751373746	NA	NA	NA	NA	NA	NA	NA	NA	0.26509367032621	6	0.108224037723466	0.0678024506806182	0.492032883079614	NA	NA	NA	NA	NA	0.279917666880116	6	0.234430220638527	0.0957057368087448	0.0923378696211067	0.467497464139125	0.279917666880116	low
C71K	71	C	K	missense	0	NA	NA	NA	0.133621559505829	NA	NA	NA	NA	NA	NA	NA	NA	0.510255975806737	0.312683950942918	-0.00489766611023395	0.209852140913141	-0.0167812914750969	-0.0659204994544364	-0.00984169408222911	NA	NA	NA	NA	NA	0.180550682612946	7	0.0682417436052583	-0.000129800202694291	0.267372919214351	0.133621559505829	7	0.180550682612946	0.0682417436052583	-0.000129800202694291	0.267372919214351	0.133621559505829	low
C71L	71	C	L	missense	0	NA	NA	NA	0.37323850207453	NA	NA	NA	NA	NA	NA	NA	NA	0.411656911939052	0.101773621732126	0.245428699603258	-0.0119673301318719	1.05929199246868	0.433247116835932	NA	NA	NA	NA	NA	NA	0.261493505006692	6	0.106754276386386	0.164003965161579	0.58247303898748	0.373238502074529	6	0.261493505006692	0.106754276386386	0.164003965161579	0.58247303898748	0.373238502074529	low
C71M	71	C	M	missense	0	NA	NA	NA	0.784908533789623	NA	NA	NA	NA	NA	NA	NA	NA	0.531255029747342	0.912385216383484	0.952247578367409	0.7607349098178	NA	0.76791993463208	NA	NA	NA	NA	NA	NA	0.117926290868659	5	0.0527382405433467	0.681543481716653	0.888273585862593	0.784908533789623	5	0.117926290868659	0.0527382405433468	0.681543481716653	0.888273585862593	0.784908533789623	possibly_wt-like
C71N	71	C	N	missense	0	NA	NA	NA	NA	NA	NA	NA	NA	NA	NA	NA	NA	NA	NA	NA	NA	NA	NA	NA	NA	NA	NA	NA	NA	NA	NA	NA	NA	NA	NA	0	NA	NA	NA	NA	NA	unknown
C71P	71	C	P	missense	0	NA	NA	NA	-0.0884619057438814	NA	NA	NA	NA	NA	NA	NA	NA	NA	-0.331535223110462	NA	0.173153466022854	NA	NA	-0.107003960144036	NA	NA	NA	NA	NA	0.17441024784449	3	0.100695803542446	-0.285822054081396	0.108898242593633	-0.0884619057438813	3	0.17441024784449	0.100695803542446	-0.285822054081396	0.108898242593633	NA	unknown
C71Q	71	C	Q	missense	0	NA	NA	NA	0.924150343624389	NA	NA	NA	NA	NA	NA	NA	NA	0.455325855110755	1.1876200779885	0.974615476804347	1.07903996459396	NA	NA	NA	NA	NA	NA	NA	NA	0.234412244256817	4	0.117206122128409	0.694430565485105	1.15387012176367	0.924150343624391	4	0.234412244256818	0.117206122128409	0.694430565485106	1.15387012176367	0.924150343624391	possibly_wt-like
C71R	71	C	R	missense	1	NA	NA	NA	0.183037490312789	NA	NA	NA	NA	NA	NA	NA	NA	0.218574250823035	-0.0054376195998537	-0.0799407576342898	0.178180117278254	NA	NA	0.603811460696799	NA	NA	NA	NA	NA	0.182524292357702	5	0.0816273450513736	0.0230508338584727	0.343024146767105	0.183037490312789	5	0.182524292357702	0.0816273450513736	0.0230508338584728	0.343024146767105	0.183037490312789	low
C71S	71	C	S	missense	1	NA	NA	NA	NA	NA	NA	NA	NA	NA	NA	NA	NA	NA	NA	NA	NA	NA	NA	NA	NA	NA	NA	NA	NA	NA	NA	NA	NA	NA	NA	0	NA	NA	NA	NA	NA	unknown
C71T	71	C	T	missense	0	NA	0.562915588888726	possibly_low	1.57394875564438	NA	0.863421604264772	0.396308297815111	0.582699444110601	0.438338941979615	NA	NA	0.533809656273531	NA	NA	NA	NA	NA	1.57394875564438	NA	0.183589046454326	5	0.0821035175592479	0.401995651468548	0.723835526308904	0	1	0	1.57394875564438	1.57394875564438	0.731421116681335	6	0.324842708848827	0.132616480557184	0.471497591032798	0.991344642329872	0.731421116681335	possibly_wt-like
C71V	71	C	V	missense	0	NA	NA	NA	0.6172459493878	NA	NA	NA	NA	NA	NA	NA	NA	0.397042496212115	0.565347804882008	0.503702984249268	1.00289051220781	NA	NA	NA	NA	NA	NA	NA	NA	0.192822281410004	4	0.096411140705002	0.428283585897572	0.806208312878027	0.6172459493878	4	0.192822281410005	0.0964111407050024	0.428283585897572	0.806208312878029	0.6172459493878	possibly_low
C71W	71	C	W	missense	1	NA	NA	NA	NA	NA	NA	NA	NA	NA	NA	NA	NA	NA	NA	NA	NA	NA	NA	NA	NA	NA	NA	NA	NA	NA	NA	NA	NA	NA	NA	0	NA	NA	NA	NA	NA	unknown
C71X	71	C	X	nonsense	1	NA	NA	NA	NA	NA	NA	NA	NA	NA	NA	NA	NA	NA	NA	NA	NA	NA	NA	NA	NA	NA	NA	NA	NA	NA	NA	NA	NA	NA	NA	0	NA	NA	NA	NA	NA	unknown
C71Y	71	C	Y	missense	1	NA	NA	NA	NA	NA	NA	NA	NA	NA	NA	NA	NA	NA	NA	NA	NA	NA	NA	NA	NA	NA	NA	NA	NA	NA	NA	NA	NA	NA	NA	0	NA	NA	NA	NA	NA	unknown
C83A	83	C	A	missense	0	NA	NA	NA	1.00785107314023	NA	NA	NA	NA	NA	NA	NA	NA	0.937461737220851	0.901642475364682	1.0176665686344	0.695638460133303	1.31778569060445	1.19497279977123	0.98978978025267	NA	NA	NA	NA	NA	0.144820525596971	7	0.0547370136381785	0.900568497788119	1.11513364849233	1.00785107314023	7	0.144820525596972	0.0547370136381786	0.900568497788119	1.11513364849233	1.00785107314023	wt-like
C83C	83	C	C	synonymous	NA	NA	NA	NA	0.829007964105797	NA	NA	NA	NA	NA	NA	NA	NA	0.834044953470177	0.545722482524058	1.07178469387839	0.886274319865483	1.19612507735889	1.37610818178761	-0.107003960144036	NA	NA	NA	NA	NA	0.348370687380449	7	0.131671743267614	0.57093608951967	1.08707983869192	0.829007964105796	7	0.348370687380449	0.131671743267613	0.570936089519669	1.08707983869192	0.829007964105796	possibly_wt-like
C83D	83	C	D	missense	0	NA	NA	NA	1.19239087922876	NA	NA	NA	NA	NA	NA	NA	NA	NA	0.748822019768269	NA	NA	NA	1.63595973868924	NA	NA	NA	NA	NA	NA	0.443568859460486	2	0.313650548447692	0.577647100540043	1.80713465791747	1.19239087922875	2	0.443568859460485	0.313650548447692	0.577647100540043	1.80713465791747	NA	unknown
C83E	83	C	E	missense	0	NA	NA	NA	0.741729154092382	NA	NA	NA	NA	NA	NA	NA	NA	0.772163660774321	0.720602109680085	0.577447923246256	0.759023803563914	0.703154019703997	1.01396685154899	0.645745710129109	NA	NA	NA	NA	NA	0.0914191010314522	7	0.0345531723443301	0.67400618074589	0.809452127438875	0.741729154092382	7	0.0914191010314514	0.0345531723443298	0.67400618074589	0.809452127438874	0.741729154092382	possibly_wt-like
C83F	83	C	F	missense	1	NA	NA	NA	0.819700214580933	NA	NA	NA	NA	NA	NA	NA	NA	1.01325113339739	0.799245345709515	1.27426428754188	0.847758263045842	0.189940995666475	0.806005801093308	0.807435675612119	NA	NA	NA	NA	NA	0.193192297212089	7	0.0730198248052094	0.676583987805298	0.962816441356568	0.819700214580933	7	0.19319229721209	0.0730198248052095	0.676583987805298	0.962816441356568	0.819700214580933	possibly_wt-like
C83G	83	C	G	missense	1	NA	0.580416039983632	possibly_low	0.911488982711267	0.407334599982949	NA	NA	NA	0.410125065997725	0.923788453970221	NA	NA	0.9491470114894	0.793428615452144	0.756345567130845	0.887520395545573	0.922814831920005	1.11864111467105	0.952525342769857	0.297372506614815	3	0.171688096743657	0.243913553791835	0.916918526175428	0.0849063914300687	7	0.0320915994919811	0.848590603500701	0.974387361921834	0.812167099892977	10	0.176286910201649	0.0557468157910783	0.702905348689675	0.921428851096279	0.812167099892977	possibly_wt-like
C83H	83	C	H	missense	0	NA	NA	NA	0.845260120199997	NA	NA	NA	NA	NA	NA	NA	NA	0.873371325100877	1.43086963629756	0.820383549278196	0.584606454440795	NA	-0.0659204994544364	1.42825025553699	NA	NA	NA	NA	NA	0.398903618778479	6	0.162851720426162	0.526076613344332	1.16444362705566	0.845260120199997	6	0.398903618778479	0.162851720426162	0.526076613344333	1.16444362705566	0.845260120199997	possibly_wt-like
C83I	83	C	I	missense	0	NA	NA	NA	0.859370177450395	NA	NA	NA	NA	NA	NA	NA	NA	0.83172962718083	0.764334719945797	0.454052193472417	0.775573419519703	1.13936843187027	1.29948831040749	0.751044539756258	NA	NA	NA	NA	NA	0.205747539250564	7	0.0777652602457845	0.706953068120273	1.01178728678052	0.859370177450395	7	0.205747539250563	0.0777652602457843	0.706953068120273	1.01178728678052	0.859370177450395	possibly_wt-like
C83K	83	C	K	missense	0	NA	NA	NA	0.482442252479301	NA	NA	NA	NA	NA	NA	NA	NA	0.798265678258247	0.39812992808833	0.38882525750504	0.912617711790554	NA	0.0687270043514267	0.328087934882209	NA	NA	NA	NA	NA	0.248666295030066	6	0.101517589842007	0.283471432591658	0.681413072366944	0.482442252479301	6	0.248666295030066	0.101517589842007	0.283471432591658	0.681413072366944	0.482442252479301	low
C83L	83	C	L	missense	0	NA	0.664582288605594	possibly_low	0.866022445850525	0.730192832645052	0.982206502117889	1.00091699332514	1.01751625984022	-0.211640524685952	0.812995519937028	0.216656442579866	0.767814283085505	0.751585377256688	0.91355061808304	0.691948395206289	0.540512374271146	1.05929199246868	1.00762121206945	1.09764715159838	0.438171626540762	8	0.154917064225256	0.360950422133413	0.968214155077774	0.175434625947844	7	0.0663080559439476	0.736061044315521	0.99598384738553	0.758587695319895	15	0.244302836619504	0.063078721177238	0.634955673621664	0.882219717018125	0.758587695319895	possibly_wt-like
C83M	83	C	M	missense	0	NA	NA	NA	0.971582113129585	NA	NA	NA	NA	NA	NA	NA	NA	0.873015945476144	0.812164675325269	0.996792498079844	1.00523046491932	NA	NA	1.17070698184735	NA	NA	NA	NA	NA	0.103193442183103	5	0.0461495103107226	0.881130735016409	1.06203349124276	0.971582113129585	5	0.103193442183103	0.0461495103107226	0.881130735016409	1.06203349124276	0.971582113129585	wt-like
C83N	83	C	N	missense	0	NA	NA	NA	1.05929199246868	NA	NA	NA	NA	NA	NA	NA	NA	NA	NA	NA	NA	1.05929199246868	NA	NA	NA	NA	NA	NA	NA	0	1	0	1.05929199246868	1.05929199246868	1.05929199246868	1	0	0	1.05929199246868	1.05929199246868	NA	unknown
C83P	83	C	P	missense	0	NA	NA	NA	0.75895896610361	NA	NA	NA	NA	NA	NA	NA	NA	0.784530661744266	0.707106809370444	0.856793468686419	0.660751482522397	0.919856214107672	0.801365638048498	0.582308488245576	NA	NA	NA	NA	NA	0.0933457480492613	7	0.0352813764690911	0.689808738899193	0.828109193308028	0.75895896610361	7	0.0933457480492611	0.0352813764690911	0.689808738899193	0.828109193308028	0.75895896610361	possibly_wt-like
C83Q	83	C	Q	missense	0	NA	NA	NA	0.92919429383619	NA	NA	NA	NA	NA	NA	NA	NA	0.738275342517703	0.625267029796387	0.987988302522773	0.937904002028608	1.0330777054693	1.25637652726612	0.925471147252444	NA	NA	NA	NA	NA	0.142448389126296	7	0.0538404303271339	0.82366898948287	1.03471959818951	0.929194293836191	7	0.142448389126297	0.053840430327134	0.82366898948287	1.03471959818951	0.929194293836191	wt-like
C83R	83	C	R	missense	1	NA	NA	NA	0.949975650670606	NA	NA	NA	NA	NA	NA	NA	NA	0.915094079172351	0.583747663894342	1.1424369886323	0.895930432433363	1.18146459829179	1.11440024989552	0.816755542374576	NA	NA	NA	NA	NA	0.168107109945083	7	0.0635385152194976	0.82544244920924	1.07450885213197	0.949975650670606	7	0.168107109945083	0.0635385152194977	0.82544244920924	1.07450885213197	0.949975650670606	wt-like
C83S	83	C	S	missense	1	NA	NA	NA	0.94031781756215	NA	NA	NA	NA	NA	NA	NA	NA	1.11209209465126	0.856250455462874	0.839400662467738	1.04459291074342	0.819239350664643	1.1158149473763	0.794834301568819	NA	NA	NA	NA	NA	0.129013285738436	7	0.0487624385553169	0.844745194195382	1.03589044092892	0.940317817562151	7	0.129013285738437	0.0487624385553171	0.844745194195382	1.03589044092892	0.940317817562151	wt-like
C83T	83	C	T	missense	0	NA	NA	NA	0.790572403726841	NA	NA	NA	NA	NA	NA	NA	NA	0.811810546959908	1.00700845611669	0.903864139643572	0.639838832833925	0.64495380989688	0.899160874534814	0.627370166102095	NA	NA	NA	NA	NA	0.131301257813606	7	0.0496272107149684	0.693304858072322	0.887839949381359	0.790572403726841	7	0.131301257813606	0.0496272107149683	0.693304858072322	0.887839949381359	0.790572403726841	possibly_wt-like
C83V	83	C	V	missense	0	NA	NA	NA	0.827604748568475	NA	NA	NA	NA	NA	NA	NA	NA	0.79230343988848	0.617875184969742	0.986707586731416	0.581615675943969	1.10835650009645	0.845223304127002	0.861151548222261	NA	NA	NA	NA	NA	0.140291412829495	7	0.0530251699178201	0.723677325255431	0.931532171881519	0.827604748568474	7	0.140291412829495	0.0530251699178199	0.723677325255431	0.931532171881518	0.827604748568474	wt-like
C83W	83	C	W	missense	1	NA	NA	NA	1.24377112400283	NA	NA	NA	NA	NA	NA	NA	NA	NA	NA	NA	NA	1.05929199246868	NA	1.42825025553699	NA	NA	NA	NA	NA	0.184479131534154	2	0.130446444895205	0.988100790096944	1.49944145790873	1.24377112400284	2	0.184479131534155	0.130446444895206	0.988100790096943	1.49944145790873	NA	unknown
C83X	83	C	X	nonsense	1	NA	-0.0976450390128623	low	-0.0666719691210755	NA	-0.0597820316205463	-0.0705420065832554	-0.0355764550469527	-0.263629185621876	NA	-0.0586955161916814	NA	-0.0298911901526146	-0.10803380561248	-0.0527600083587035	-0.153128748256623	-0.121743676931918	0.0993186565729412	-0.10046501110813	0.0936596138481313	5	0.0418858526621604	-0.179739801692448	-0.0155502763332768	0.0619095329785284	7	0.0233996040064769	-0.112534350226269	-0.0208095880158817	-0.07957741490932	12	0.0581855588307379	0.0167967240269377	-0.112498389060376	-0.0466564407582636	-0.07957741490932	low
C83Y	83	C	Y	missense	1	NA	NA	NA	0.995392449320982	NA	NA	NA	NA	NA	NA	NA	NA	1.0152324599959	1.15275037199178	0.976171060469962	1.00687758716495	1.05929199246868	1.28053957695512	0.476884096200481	NA	NA	NA	NA	NA	0.15363706913472	7	0.0580693538701867	0.881578607129904	1.10920629151206	0.995392449320982	7	0.15363706913472	0.0580693538701867	0.881578607129904	1.10920629151206	0.995392449320982	wt-like
D107A	107	D	A	missense	1	NA	0.266977275853626	low	-0.107003960144036	0.229425253729216	0.312159177311039	0.442535991488411	0.476298785828147	0.0741228781830784	NA	0.196661842253831	0.137637002181658	NA	NA	NA	NA	NA	NA	-0.107003960144036	0.15108160105002	7	0.0571034777222612	0.155056516126009	0.378898035581243	0	1	0	-0.107003960144036	-0.107003960144036	0.220229621353918	8	0.144875180735285	0.0512211113617734	0.119838087836727	0.320621154871109	0.220229621353918	low
D107C	107	D	C	missense	0	NA	0.159687733687079	low	NA	0.214841611561987	-0.0919119189559814	0.176219651323185	0.29722832427825	NA	NA	NA	0.202061000227951	NA	NA	NA	NA	NA	NA	NA	0.147758711700011	5	0.0660797047258037	0.0301738923154622	0.289201575058695	NA	NA	NA	NA	NA	0.159687733687078	5	0.100639861057224	0.0450075141140173	0.0714746269899263	0.24790084038423	0.159687733687078	low
D107E	107	D	E	missense	1	NA	0.403311093554165	low	0.653249631632918	0.338357227886218	0.509432309502727	0.509383681739771	0.51611912047297	-0.0331999837937314	NA	NA	0.579774205517037	NA	NA	NA	NA	0.561459787548209	0.481790257040565	0.916498850309981	0.228533985469278	6	0.093298608880726	0.220449180340254	0.586173006768077	0.175499479118042	3	0.101324671511441	0.454656924725143	0.851842338540693	0.486623939580416	9	0.149538737246266	0.0498462457487554	0.388927093148323	0.584320786012509	0.486623939580416	low
D107F	107	D	F	missense	0	NA	NA	NA	NA	NA	NA	NA	NA	NA	NA	NA	NA	NA	NA	NA	NA	NA	NA	NA	NA	NA	NA	NA	NA	NA	NA	NA	NA	NA	NA	0	NA	NA	NA	NA	NA	unknown
D107G	107	D	G	missense	1	NA	0.382168132728391	low	0.0172720066199204	0.498595072721927	0.191290678942961	0.260976665678981	0.421069161118345	0.645929845701151	0.474834746611497	NA	0.182480758323876	NA	NA	NA	NA	-0.126631454170231	0.209505313166958	-0.0310578391369653	0.17522484910856	7	0.0662287677514383	0.252362133195104	0.511974132261678	0.128155537698025	3	0.0739906341880958	-0.127746971582025	0.162290984821866	0.27269929489585	10	0.189926329313904	0.0600599788267141	0.154983899483252	0.390414690308448	0.27269929489585	low
D107H	107	D	H	missense	1	NA	NA	NA	NA	NA	NA	NA	NA	NA	NA	NA	NA	NA	NA	NA	NA	NA	NA	NA	NA	NA	NA	NA	NA	NA	NA	NA	NA	NA	NA	0	NA	NA	NA	NA	NA	unknown
D107I	107	D	I	missense	0	NA	NA	NA	NA	NA	NA	NA	NA	NA	NA	NA	NA	NA	NA	NA	NA	NA	NA	NA	NA	NA	NA	NA	NA	NA	NA	NA	NA	NA	NA	0	NA	NA	NA	NA	NA	unknown
D107K	107	D	K	missense	0	NA	0.0954194790934323	low	-0.107003960144036	NA	0.0120068846141254	NA	NA	NA	NA	NA	0.178832073572739	NA	NA	NA	NA	NA	NA	-0.107003960144036	0.117963222385363	2	0.083412594479307	-0.0680662019430538	0.258905160129918	0	1	0	-0.107003960144036	-0.107003960144036	0.0279449993476095	3	0.100591382816753	0.0580764619474091	-0.0858827744188232	0.141772773114042	NA	unknown
D107L	107	D	L	missense	0	NA	NA	NA	NA	NA	NA	NA	NA	NA	NA	NA	NA	NA	NA	NA	NA	NA	NA	NA	NA	NA	NA	NA	NA	NA	NA	NA	NA	NA	NA	0	NA	NA	NA	NA	NA	unknown
D107M	107	D	M	missense	0	NA	0.185168841615662	low	0.264645906514801	0.357224464228258	0.13052812614794	0.290075668714537	0.455587271553867	-0.162003573467198	0.08415498825855	0.0731165591772889	0.252667228312056	NA	NA	NA	NA	0.040561081588922	0.35232755308356	0.401049084871922	0.194409194834141	8	0.0687340299961188	0.0504526183109737	0.319885064920351	0.14938988328392	3	0.0862502893281777	0.0955984457754137	0.433693367254189	0.206844404769973	11	0.157793607662611	0.04757656281213	0.11359605514999	0.300092754389956	0.206844404769973	low
D107N	107	D	N	missense	1	NA	0.544114521505521	low	NA	0.665485070378942	0.614643706895728	0.528319642974915	NA	NA	NA	NA	0.368009665772499	NA	NA	NA	NA	NA	NA	NA	0.130342592841822	4	0.0651712964209109	0.416381127694752	0.671847915316291	NA	NA	NA	NA	NA	0.544114521505521	4	0.095949867131814	0.047974933565907	0.450085379555642	0.6381436634554	0.544114521505521	low
D107P	107	D	P	missense	0	NA	0.196410166377694	low	-0.0588965946736545	0.0638575715970815	0.207505967581581	0.225963156351653	0.293923257732784	NA	NA	NA	0.190800878625369	NA	NA	NA	NA	-0.0750422802431822	-0.0659204994544364	-0.0357270043233448	0.083825642703389	5	0.0374879670684774	0.122935101069855	0.269885231685533	0.0154463935668731	3	0.00891797948384309	-0.076375513276854	-0.0414176760704549	0.100670130983438	8	0.128878184089409	0.0455653189583145	0.0113637468810616	0.189976515085815	0.100670130983438	low
D107Q	107	D	Q	missense	0	NA	NA	NA	NA	NA	NA	NA	NA	NA	NA	NA	NA	NA	NA	NA	NA	NA	NA	NA	NA	NA	NA	NA	NA	NA	NA	NA	NA	NA	NA	0	NA	NA	NA	NA	NA	unknown
D107R	107	D	R	missense	0	NA	NA	NA	NA	NA	NA	NA	NA	NA	NA	NA	NA	NA	NA	NA	NA	NA	NA	NA	NA	NA	NA	NA	NA	NA	NA	NA	NA	NA	NA	0	NA	NA	NA	NA	NA	unknown
D107S	107	D	S	missense	0	NA	0.563997268640883	possibly_low	0.916498850309981	NA	0.355251084843168	0.508400039974233	0.98083780529455	NA	NA	NA	0.411500144451583	NA	NA	NA	NA	NA	NA	0.916498850309981	0.285001419276726	4	0.142500709638363	0.284701009978292	0.843293527303475	0	1	0	0.916498850309981	0.916498850309981	0.634497584974703	5	0.25133659426205	0.112401142000645	0.414195394832266	0.85479977511714	0.634497584974703	possibly_low
D107T	107	D	T	missense	0	NA	0.447517877019057	possibly_low	0.264604537000855	0.408588773283808	0.054454640749751	0.249649107898313	0.543191020709216	0.181915288714382	0.536856498066294	NA	1.15796980971163	NA	NA	NA	NA	0.466330269149224	-0.0659204994544364	0.393403841307776	0.362304580850704	7	0.136938259970065	0.179123819372146	0.715911934665968	0.220350024303527	3	0.127219145847582	0.0152595929956454	0.513949481006064	0.392643875013596	10	0.230095392429275	0.0727625519186772	0.250031893829763	0.535255856197429	0.392643875013596	low
D107V	107	D	V	missense	1	NA	0.172984054918225	low	0.194502194744661	0.197174332342945	0.191228743590134	0.273631144375161	0.355000981113588	-0.053938395221054	0.103886965922331	0.127401647504485	0.189487019718208	NA	NA	NA	NA	0.585134049791978	0.0187788792706377	-0.0204063448286317	0.121182475172257	8	0.0428444749776365	0.0890104270255299	0.25695768281092	0.260421236698211	3	0.150354271110408	-0.100186761553508	0.489191151042831	0.178852638507253	11	0.130643716343363	0.0393905625753233	0.101648554528848	0.256056722485658	0.178852638507253	low
D107W	107	D	W	missense	0	NA	0.269467450809131	low	0.0129911906835297	-0.0042266963604967	0.160109931236518	0.462779055486679	0.459207512873822	NA	NA	NA	NA	NA	NA	NA	NA	-0.126631454170231	0.272608986364856	-0.107003960144036	0.231111964883766	4	0.115555982441883	0.042981887024897	0.495953014593364	0.173078530454218	3	0.0999269361486873	-0.182862005253331	0.20884438662039	0.159549053612444	7	0.204716934717742	0.0773757283466557	0.00789541277544434	0.311202694449445	0.159549053612444	low
D107X	107	D	X	nonsense	0	NA	0.0131740896586198	low	NA	-0.11609133626715	-0.030188095834796	NA	NA	0.185801701077806	NA	NA	NA	NA	NA	NA	NA	NA	NA	NA	0.15554761601328	3	0.0898054579770717	-0.162841373591566	0.189189552908806	NA	NA	NA	NA	NA	0.01317408965862	3	0.115085074279457	0.0664443986149528	-0.11705453860111	0.14340271791835	NA	unknown
D107Y	107	D	Y	missense	1	NA	0.267447089159155	low	-0.00925194123120925	NA	0.334510013080632	0.257586265186804	0.254253440468562	NA	NA	NA	0.223438637900623	NA	NA	NA	NA	-0.126631454170231	-0.0659204994544364	0.16479612993104	0.0472775061463586	4	0.0236387530731793	0.221115984496288	0.313778193822022	0.116032047441499	3	0.066991133824973	-0.140552150811659	0.122048268349241	0.148861790420428	7	0.140078724133006	0.0529447811467367	0.0450919262034685	0.252631654637387	0.148861790420428	low
D109A	109	D	A	missense	1	NA	0.870045122662822	wt-like	0.715556005430423	1.08791876562205	0.874443521401417	0.716642610370815	0.81855035011412	0.822670849267561	0.902804552758508	0.813350346002185	0.923979985765918	0.540267088456636	NA	NA	NA	0.201677230355293	1.40372687282794	0.716552830081822	0.108964661233161	8	0.0385248254338314	0.794537852301819	0.945552393023824	0.344583846024459	4	0.17229192301223	0.377870041499306	1.05324196936154	0.818548750252022	12	0.184042274332227	0.053128428313991	0.714418944201382	0.922678556302662	0.818548750252022	possibly_wt-like
D109C	109	D	C	missense	0	NA	0.683809018689838	possibly_low	1.08016212478914	0.717102723970837	NA	NA	NA	0.330108216371628	NA	NA	1.00421611572705	NA	NA	NA	NA	NA	1.08016212478914	NA	0.33828496582297	3	0.195308916080695	0.30101057731212	1.06660746006756	0	1	0	1.08016212478914	1.08016212478914	0.782897295214664	4	0.259291825043431	0.129645912521716	0.528795975929271	1.03699861450006	0.782897295214664	possibly_wt-like
D109D	109	D	D	synonymous	0	NA	1.24949195804827	wt-like	NA	1.15476380573109	1.29653558415161	1.25712780466229	1.28954063764808	NA	NA	NA	NA	NA	NA	NA	NA	NA	NA	NA	0.0654439416334761	4	0.032721970816738	1.18535807374429	1.31362584235224	NA	NA	NA	NA	NA	1.24949195804827	4	0.0473640761585887	0.0236820380792944	1.20307601633234	1.29590789976419	1.24949195804827	wt-like
D109E	109	D	E	missense	1	NA	NA	NA	NA	NA	NA	NA	NA	NA	NA	NA	NA	NA	NA	NA	NA	NA	NA	NA	NA	NA	NA	NA	NA	NA	NA	NA	NA	NA	NA	0	NA	NA	NA	NA	NA	unknown
D109F	109	D	F	missense	0	NA	NA	NA	NA	NA	NA	NA	NA	NA	NA	NA	NA	NA	NA	NA	NA	NA	NA	NA	NA	NA	NA	NA	NA	NA	NA	NA	NA	NA	NA	0	NA	NA	NA	NA	NA	unknown
D109G	109	D	G	missense	1	NA	0.720275540055482	possibly_wt-like	0.0638954295682022	0.19652555620933	0.837982130647213	0.752367748058322	0.820316307212369	0.770525138720517	0.911656810471276	0.851495364607019	0.621335264517813	NA	NA	NA	NA	0.0638954295682022	NA	NA	0.228462746343023	8	0.080773778593827	0.561961843116369	0.878589236994596	0	1	0	0.0638954295682022	0.0638954295682022	0.647344416668007	9	0.235617111046372	0.0785390370154574	0.493410732737252	0.801278100598761	0.647344416668007	possibly_low
D109H	109	D	H	missense	1	NA	NA	NA	NA	NA	NA	NA	NA	NA	NA	NA	NA	NA	NA	NA	NA	NA	NA	NA	NA	NA	NA	NA	NA	NA	NA	NA	NA	NA	NA	0	NA	NA	NA	NA	NA	unknown
D109I	109	D	I	missense	0	NA	NA	NA	NA	NA	NA	NA	NA	NA	NA	NA	NA	NA	NA	NA	NA	NA	NA	NA	NA	NA	NA	NA	NA	NA	NA	NA	NA	NA	NA	0	NA	NA	NA	NA	NA	unknown
D109K	109	D	K	missense	0	NA	0.842197062236801	possibly_wt-like	1.35978846899974	0.431933877423216	0.831003655665779	0.868209864056728	0.973434943410034	1.15995054734215	0.90148228927887	0.652074268885859	0.919487051831771	NA	NA	NA	NA	NA	NA	1.35978846899974	0.21809030074804	8	0.0771065652849763	0.691070971306661	0.993323153166941	0	1	0	1.35978846899974	1.35978846899974	0.899707218543794	9	0.181246046254132	0.0604153487513774	0.781295310877668	1.01811912620992	0.899707218543794	wt-like
D109L	109	D	L	missense	0	NA	0.458467562601735	low	NA	0.553955066059524	0.267992119946632	0.562592735845201	0.659638921466624	-0.0614202041677775	NA	NA	0.768046736460209	NA	NA	NA	NA	NA	NA	NA	0.304247688512262	6	0.124208598712713	0.21502318255463	0.701911942648841	NA	NA	NA	NA	NA	0.458467562601735	6	0.236787736474872	0.0966681886186743	0.269001394458409	0.647933730745062	0.458467562601735	low
D109M	109	D	M	missense	0	NA	0.65253841804841	possibly_low	0.747870237376101	0.730148830181746	NA	NA	NA	NA	0.457794463240736	0.637469135706423	0.784741243064733	NA	NA	NA	NA	1.05929199246868	NA	0.436448482283521	0.143356495281563	4	0.0716782476407817	0.512051634197534	0.793025201899285	0.31142175509258	2	0.22020843483498	0.316269636007605	1.1794708387446	0.68431569115764	6	0.17374499741408	0.0709310981709464	0.54529329335871	0.82333808895657	0.68431569115764	possibly_low
D109N	109	D	N	missense	1	NA	NA	NA	NA	NA	NA	NA	NA	NA	NA	NA	NA	NA	NA	NA	NA	NA	NA	NA	NA	NA	NA	NA	NA	NA	NA	NA	NA	NA	NA	0	NA	NA	NA	NA	NA	unknown
D109P	109	D	P	missense	0	NA	NA	NA	NA	NA	NA	NA	NA	NA	NA	NA	NA	NA	NA	NA	NA	NA	NA	NA	NA	NA	NA	NA	NA	NA	NA	NA	NA	NA	NA	0	NA	NA	NA	NA	NA	unknown
D109Q	109	D	Q	missense	0	NA	NA	NA	NA	NA	NA	NA	NA	NA	NA	NA	NA	NA	NA	NA	NA	NA	NA	NA	NA	NA	NA	NA	NA	NA	NA	NA	NA	NA	NA	0	NA	NA	NA	NA	NA	unknown
D109R	109	D	R	missense	0	NA	0.724096564632884	possibly_wt-like	0.847117764107969	0.753077345918013	0.731462553020348	0.785974872948255	0.956166901613037	0.656284047287748	0.548727496394846	0.650679703509384	0.710399596371438	NA	NA	NA	NA	0.592091587442468	0.946333345305464	1.00292835957598	0.119229790054463	8	0.0421540965334795	0.641476053626439	0.806717075639328	0.170017451110334	3	0.0981596211654856	0.654728441887522	1.03950708632842	0.757647800853362	11	0.12014768655078	0.0362258905198333	0.686646360126598	0.828649241580126	0.757647800853362	possibly_wt-like
D109S	109	D	S	missense	0	NA	0.804125994155638	possibly_wt-like	0.316739609204306	0.388183318856097	0.682416004462879	0.859898051903229	1.01136583143997	0.790982072226753	0.828552202905021	0.924667067080103	0.94694340437105	-0.218532885566359	NA	NA	NA	0.264539434616288	0.76100237299487	0.459949514772424	0.196242149466036	8	0.0693820773210289	0.668139621433849	0.940112366877428	0.293736334679341	4	0.146868167339671	0.0288832907431495	0.604595927665462	0.641663865838527	12	0.27875268011261	0.0804689674501724	0.483947587763063	0.799380143913991	0.641663865838527	possibly_low
D109T	109	D	T	missense	0	NA	0.809855645955995	possibly_wt-like	0.404747445082972	0.9490278491658	0.78674660209156	0.617608524883478	0.859355269866528	0.903372282701297	0.492458592427809	NA	1.06042040055549	NA	NA	NA	NA	NA	NA	0.404747445082972	0.196460787252227	7	0.0742551979207659	0.6643181323664	0.955393159545589	0	1	0	0.404747445082972	0.404747445082972	0.759217120846867	8	0.190709200036585	0.0674258842902656	0.627064816012181	0.891369425681552	0.759217120846867	possibly_wt-like
D109V	109	D	V	missense	1	NA	0.654590235624376	possibly_low	-0.0659204994544364	NA	0.802098699399762	0.843548060327509	NA	NA	0.526321444764224	NA	0.446392738006011	NA	NA	NA	NA	NA	-0.0659204994544364	NA	0.197705915545614	4	0.0988529577728072	0.460841998624415	0.848338472624337	0	1	0	-0.0659204994544364	-0.0659204994544364	0.510488088608614	5	0.256201575466261	0.114576827737021	0.285921632781204	0.735054544436024	0.510488088608614	possibly_low
D109W	109	D	W	missense	0	NA	0.499961385940835	low	0.825258027218494	0.673547334469723	0.201279969701458	0.52710101742098	NA	0.575806604101802	0.351038372764867	0.523418029493135	0.647538373633882	NA	NA	NA	NA	0.863551605589446	NA	0.786964448847541	0.168492814844283	7	0.0636842979684608	0.375142455541935	0.624780316339736	0.0382935783709525	2	0.027077648941999	0.772186810506157	0.878329243930831	0.572249528446982	9	0.152480160979441	0.0508267203264805	0.47263098715479	0.671868069739173	0.572249528446982	low
D109X	109	D	X	nonsense	0	NA	NA	NA	NA	NA	NA	NA	NA	NA	NA	NA	NA	NA	NA	NA	NA	NA	NA	NA	NA	NA	NA	NA	NA	NA	NA	NA	NA	NA	NA	0	NA	NA	NA	NA	NA	unknown
D109Y	109	D	Y	missense	1	NA	NA	NA	NA	NA	NA	NA	NA	NA	NA	NA	NA	NA	NA	NA	NA	NA	NA	NA	NA	NA	NA	NA	NA	NA	NA	NA	NA	NA	NA	0	NA	NA	NA	NA	NA	unknown
D115A	115	D	A	missense	1	NA	0.675035931678841	possibly_low	NA	0.904557573862726	0.82567095710449	0.934533360210784	0.867411687663174	0.0719506787566679	0.534552903091623	0.489561952525683	0.77204834021558	NA	NA	NA	NA	NA	NA	NA	0.294467497596995	8	0.104109982194934	0.470984116145664	0.879087747212018	NA	NA	NA	NA	NA	0.675035931678841	8	0.232260565165637	0.0821165103154211	0.514090528924504	0.835981334433178	0.675035931678841	possibly_low
D115C	115	D	C	missense	0	NA	NA	NA	NA	NA	NA	NA	NA	NA	NA	NA	NA	NA	NA	NA	NA	NA	NA	NA	NA	NA	NA	NA	NA	NA	NA	NA	NA	NA	NA	0	NA	NA	NA	NA	NA	unknown
D115E	115	D	E	missense	1	NA	NA	NA	NA	NA	NA	NA	NA	NA	NA	NA	NA	NA	NA	NA	NA	NA	NA	NA	NA	NA	NA	NA	NA	NA	NA	NA	NA	NA	NA	0	NA	NA	NA	NA	NA	unknown
D115F	115	D	F	missense	0	NA	NA	NA	NA	NA	NA	NA	NA	NA	NA	NA	NA	NA	NA	NA	NA	NA	NA	NA	NA	NA	NA	NA	NA	NA	NA	NA	NA	NA	NA	0	NA	NA	NA	NA	NA	unknown
D115G	115	D	G	missense	1	0.448863520223367	0.531137037646581	low	0.855971996681119	0.776218275316972	0.206798927212181	0.407187018199578	0.444581968616612	0.461954735889492	0.437978004986519	0.664342119471071	0.850035251480221	NA	NA	NA	NA	0.471845385740932	1.50352240514828	0.592548199154143	0.214149437505224	8	0.0757132597236142	0.38274177543617	0.679532299856991	0.431700272311442	3	0.249242268428246	0.367466127136693	1.34447786622554	0.619728390110546	11	0.239128089268066	0.072099831721526	0.478415316644956	0.761041463576135	0.619728390110546	possibly_low
D115H	115	D	H	missense	1	NA	NA	NA	NA	NA	NA	NA	NA	NA	NA	NA	NA	NA	NA	NA	NA	NA	NA	NA	NA	NA	NA	NA	NA	NA	NA	NA	NA	NA	NA	0	NA	NA	NA	NA	NA	unknown
D115I	115	D	I	missense	0	NA	NA	NA	NA	NA	NA	NA	NA	NA	NA	NA	NA	NA	NA	NA	NA	NA	NA	NA	NA	NA	NA	NA	NA	NA	NA	NA	NA	NA	NA	0	NA	NA	NA	NA	NA	unknown
D115K	115	D	K	missense	0	NA	0.636559697357054	possibly_low	NA	NA	0.47723018358284	0.659972116774332	0.35853626785049	1.08449106366605	0.777895937889421	0.921917501629788	0.175874810106459	NA	NA	NA	NA	NA	NA	NA	0.320808651771531	7	0.121254273003627	0.398905689298357	0.874213705415751	NA	NA	NA	NA	NA	0.636559697357054	7	0.256582237294678	0.0969789701026116	0.446484408698149	0.82663498601596	0.636559697357054	possibly_low
D115L	115	D	L	missense	0	NA	0.205793107571642	low	0.29545584429007	NA	0.12264044095222	0.386891135840195	0.399069427900867	-0.189202793156665	NA	0.264414903186062	0.250945530707174	NA	NA	NA	NA	1.05929199246868	-0.0659204994544364	-0.107003960144036	0.218432422335568	6	0.089174663000376	0.0310139797574086	0.380572235385876	0.509224098785741	3	0.294000670511792	-0.28077488134367	0.871686569923809	0.235680686477785	9	0.262713235047568	0.0875710783491893	0.0640445268260383	0.407316846129531	0.235680686477785	low
D115M	115	D	M	missense	0	NA	0.384003978795893	low	0.449301121774826	0.685824551937023	0.388036882955697	0.31891955078492	0.402379535218743	0.26178752098252	0.252071635733154	0.296468259488489	0.466543893266601	NA	NA	NA	NA	0.300128680782532	NA	0.598473562767119	0.142680418054043	8	0.0504451455742728	0.285133310275439	0.482874647316348	0.149172440992293	2	0.105480844591801	0.24256246531603	0.656039778233622	0.39706340739168	10	0.112993582724553	0.0357317082392243	0.327030546136707	0.467096268646652	0.39706340739168	low
D115N	115	D	N	missense	1	NA	NA	NA	NA	NA	NA	NA	NA	NA	NA	NA	NA	NA	NA	NA	NA	NA	NA	NA	NA	NA	NA	NA	NA	NA	NA	NA	NA	NA	NA	0	NA	NA	NA	NA	NA	unknown
D115P	115	D	P	missense	0	NA	0.3416747313369	low	0.160920032263603	NA	0.260079528725721	0.200494700506061	0.0922888291359942	0.579147059095499	0.163356901515156	0.79902697601944	0.29732912436043	NA	NA	NA	NA	NA	0.160920032263603	NA	0.254332744604651	7	0.0961287417834875	0.153265859562114	0.530083603111686	0	1	0	0.160920032263603	0.160920032263603	0.319080393952738	8	0.185003311802366	0.065408548158711	0.190881995280611	0.447278792624865	0.319080393952738	low
D115Q	115	D	Q	missense	0	NA	0.595295125080193	possibly_low	0.459889633903834	NA	0.773510261559084	0.703393849820934	0.453477938280023	NA	NA	NA	0.450798450660732	NA	NA	NA	NA	1.0267832279517	NA	-0.107003960144036	0.167767073200675	4	0.0838835366003376	0.430886414447684	0.759703835712702	0.56689359404787	2	0.400854304562463	-0.325770366086442	1.24554963389411	0.550159961354739	6	0.284402485089166	0.116106828341327	0.322594759446565	0.777725163262914	0.550159961354739	possibly_low
D115R	115	D	R	missense	0	NA	0.461144807012787	low	0.835670804738383	NA	0.346144844397711	0.579062503132355	0.718802186399441	0.361713907128313	NA	0.327055242307319	0.43409015871158	NA	NA	NA	NA	0.869653995029205	0.801687614447561	NA	0.156278833385365	6	0.0638005665652623	0.336097994351622	0.586191619673951	0.0339831902908219	2	0.024029744300993	0.78857337135073	0.882768238126036	0.554776306444186	8	0.187525268307955	0.0663001944321908	0.424830313189089	0.684722299699283	0.554776306444186	low
D115S	115	D	S	missense	0	NA	0.959848534907203	wt-like	1.13767942671119	0.832956405472958	0.876966753247394	0.881826381117463	1.00883744453264	1.21577573852616	1.04166030381741	0.814569446532436	1.00619580601116	NA	NA	NA	NA	1.35836730004651	NA	0.916991553375881	0.134644693351463	8	0.0476040878598012	0.866546237185112	1.05315083262929	0.220687873335313	2	0.156049891761038	0.831827259068187	1.4435315943542	0.995414713268001	10	0.130752605318775	0.0413476042808375	0.914374898030546	1.07645452850546	0.995414713268001	wt-like
D115T	115	D	T	missense	0	NA	0.591879459937417	possibly_low	0.639819886152403	0.618253141100946	0.62590028438843	0.600157154362673	0.69315898121791	0.331073132038624	0.405894209609293	0.498781657079177	0.961817119702286	0.613200196979774	NA	NA	NA	0.511688128061084	NA	0.794571333416352	0.192839895187415	8	0.0681791987851623	0.458250685823702	0.725508234051132	0.103167631509299	3	0.0595638598235501	0.523076866118053	0.756562906186754	0.604954121632414	11	0.123122968547494	0.0371229717951606	0.532194433914803	0.677713809350025	0.604954121632414	low
D115V	115	D	V	missense	1	NA	0.239621328720006	low	0.311124506460986	0.109801226968896	0.306393273186708	0.426366183124636	0.473424100338159	0.0515658957565301	0.249717379647792	0.0722534909285573	0.227449079808772	NA	NA	NA	NA	NA	0.218120880517183	0.404128132404789	0.157877014038246	8	0.0558179536099638	0.13022014995375	0.349022507486263	0.0930036259438029	2	0.0657634945798001	0.182230425587083	0.440018587334889	0.253921964268202	10	0.118924766396297	0.0376073132015752	0.180212984837797	0.327630943698607	0.253921964268202	low
D115W	115	D	W	missense	0	NA	-0.120022288302585	low	-0.126631454170231	NA	NA	NA	NA	-0.304640733948914	NA	0.0645961573437427	NA	NA	NA	NA	NA	-0.126631454170231	NA	NA	0.261089909697277	2	0.184618445646328	-0.481867792651154	0.241823216045983	0	1	0	-0.126631454170231	-0.126631454170231	-0.122225343591801	3	0.124547667290362	0.0719076292370306	-0.26316170711004	0.0187110199264386	NA	unknown
D115X	115	D	X	nonsense	0	NA	0.002836505551117	low	0.438667873183366	-0.0367536799362795	-0.11830734837943	NA	NA	NA	-0.0801018185968482	NA	0.246508869117025	NA	NA	NA	NA	NA	0.438667873183366	NA	0.16582943296285	4	0.0829147164814251	-0.159673352540826	0.16534636364306	0	1	0	0.438667873183366	0.438667873183366	0.0900027790775667	5	0.202068473658103	0.0903677686418288	-0.0871147928236659	0.267120350978799	0.0900027790775667	low
D115Y	115	D	Y	missense	1	NA	NA	NA	NA	NA	NA	NA	NA	NA	NA	NA	NA	NA	NA	NA	NA	NA	NA	NA	NA	NA	NA	NA	NA	NA	NA	NA	NA	NA	NA	0	NA	NA	NA	NA	NA	unknown
D116A	116	D	A	missense	1	NA	NA	NA	NA	NA	NA	NA	NA	NA	NA	NA	NA	NA	NA	NA	NA	NA	NA	NA	NA	NA	NA	NA	NA	NA	NA	NA	NA	NA	NA	0	NA	NA	NA	NA	NA	unknown
D116C	116	D	C	missense	0	NA	NA	NA	NA	NA	NA	NA	NA	NA	NA	NA	NA	NA	NA	NA	NA	NA	NA	NA	NA	NA	NA	NA	NA	NA	NA	NA	NA	NA	NA	0	NA	NA	NA	NA	NA	unknown
D116E	116	D	E	missense	1	NA	NA	NA	NA	NA	NA	NA	NA	NA	NA	NA	NA	NA	NA	NA	NA	NA	NA	NA	NA	NA	NA	NA	NA	NA	NA	NA	NA	NA	NA	0	NA	NA	NA	NA	NA	unknown
D116F	116	D	F	missense	0	NA	NA	NA	NA	NA	NA	NA	NA	NA	NA	NA	NA	NA	NA	NA	NA	NA	NA	NA	NA	NA	NA	NA	NA	NA	NA	NA	NA	NA	NA	0	NA	NA	NA	NA	NA	unknown
D116G	116	D	G	missense	1	NA	0.997870348971538	wt-like	0.775268804854291	1.11616097876212	1.0189836906207	0.944474943572563	1.01361667642192	0.94099029266344	1.09448530720731	0.962583890878741	0.891667011645518	NA	0.961033133540716	NA	NA	0.520831176768313	0.659267382681941	0.959943526426194	0.0780398582979716	8	0.0275912565026665	0.943792479938105	1.05194821800497	0.185219525129164	4	0.0926097625645821	0.593757005610904	0.956780604097677	0.92366983426579	12	0.1165406552836	0.0336423893497608	0.857731962786385	0.989607705745195	0.92366983426579	wt-like
D116H	116	D	H	missense	1	NA	NA	NA	NA	NA	NA	NA	NA	NA	NA	NA	NA	NA	NA	NA	NA	NA	NA	NA	NA	NA	NA	NA	NA	NA	NA	NA	NA	NA	NA	0	NA	NA	NA	NA	NA	unknown
D116I	116	D	I	missense	0	NA	NA	NA	NA	NA	NA	NA	NA	NA	NA	NA	NA	NA	NA	NA	NA	NA	NA	NA	NA	NA	NA	NA	NA	NA	NA	NA	NA	NA	NA	0	NA	NA	NA	NA	NA	unknown
D116K	116	D	K	missense	0	NA	NA	NA	NA	NA	NA	NA	NA	NA	NA	NA	NA	NA	NA	NA	NA	NA	NA	NA	NA	NA	NA	NA	NA	NA	NA	NA	NA	NA	NA	0	NA	NA	NA	NA	NA	unknown
D116L	116	D	L	missense	0	NA	0.708904337209125	possibly_wt-like	0.216647163530503	1.04747207247431	0.439093691139958	0.142967417644025	0.0232011017044455	1.46623987686313	0.943203808086118	1.15856935703564	0.450487372725373	NA	NA	NA	NA	-0.126631454170231	NA	0.559925781231238	0.517594813877215	8	0.182997401399784	0.35023602120113	1.06757265321712	0.343278617700734	2	0.242734638412534	-0.259103985558415	0.692398312619422	0.610452902473401	10	0.434734700913119	0.137475183279754	0.34100649447704	0.879899310469761	0.610452902473401	possibly_low
D116M	116	D	M	missense	0	NA	NA	NA	NA	NA	NA	NA	NA	NA	NA	NA	NA	NA	NA	NA	NA	NA	NA	NA	NA	NA	NA	NA	NA	NA	NA	NA	NA	NA	NA	0	NA	NA	NA	NA	NA	unknown
D116N	116	D	N	missense	1	NA	NA	NA	NA	NA	NA	NA	NA	NA	NA	NA	NA	NA	NA	NA	NA	NA	NA	NA	NA	NA	NA	NA	NA	NA	NA	NA	NA	NA	NA	0	NA	NA	NA	NA	NA	unknown
D116P	116	D	P	missense	0	NA	NA	NA	NA	NA	NA	NA	NA	NA	NA	NA	NA	NA	NA	NA	NA	NA	NA	NA	NA	NA	NA	NA	NA	NA	NA	NA	NA	NA	NA	0	NA	NA	NA	NA	NA	unknown
D116Q	116	D	Q	missense	0	NA	1.06368147329295	possibly_wt-like	NA	NA	NA	NA	NA	1.65945922740996	NA	1.15416126939847	0.377423923070408	NA	NA	NA	NA	NA	NA	NA	0.645789110717055	3	0.372846516912221	0.33291572838379	1.7944472182021	NA	NA	NA	NA	NA	1.06368147329295	3	0.457505033481692	0.264140654236264	0.545975304137022	1.58138764244887	NA	unknown
D116R	116	D	R	missense	0	NA	1.02473031628636	wt-like	NA	0.815854293364054	1.14280642716625	1.15154614304139	1.14218744605891	NA	NA	NA	0.871257271801207	NA	NA	NA	NA	NA	NA	NA	0.166585989466304	5	0.0744995193091439	0.878713941574895	1.17074669099783	NA	NA	NA	NA	NA	1.02473031628636	5	0.144939626962985	0.0648189717045393	0.897687466230544	1.15177316634218	1.02473031628636	wt-like
D116S	116	D	S	missense	0	NA	0.997795283743758	wt-like	0.402569758576387	1.04753917006377	1.02484923344075	0.997017814524211	0.899286007040917	0.79064852228202	1.16329159880947	NA	1.06193464004518	NA	NA	NA	NA	NA	0.437263168694657	0.367876348458118	0.120639767204203	7	0.0455975460352925	0.908425735731178	1.08716483175634	0.0346934101182694	2	0.0245319455571143	0.354488028813746	0.450651488339029	0.865522944817677	9	0.222395732226275	0.0741319107420916	0.72022706965804	1.01081881997731	0.865522944817677	wt-like
D116T	116	D	T	missense	0	NA	0.59468151954145	possibly_low	NA	NA	1.10392387139302	1.02849023790676	NA	-0.348369550675429	NA	NA	NA	NA	NA	NA	NA	NA	NA	NA	0.817576631908677	3	0.472028088515622	-0.330476533640454	1.51983957272335	NA	NA	NA	NA	NA	0.59468151954145	3	0.62870071347792	0.362980526166187	-0.116747238833674	1.30611027791657	NA	unknown
D116V	116	D	V	missense	1	NA	1.09927986266874	wt-like	0.190244679248561	1.16198285222555	NA	NA	NA	NA	NA	NA	1.03657687311192	NA	NA	NA	NA	-0.126631454170231	0.507120812667353	NA	0.088675418232586	2	0.0627029895568147	0.97638426141439	1.22217546392309	0.316876133418792	2	0.224065262736601	-0.248915165901681	0.629404524398803	0.644762270958648	4	0.454517591710087	0.227258795855043	0.199343215912822	1.09018132600447	0.644762270958648	possibly_low
D116W	116	D	W	missense	0	NA	0.805695666878734	possibly_wt-like	0.747880107886181	0.866177294358492	0.738573585770303	0.684416725497345	0.911380309975931	0.664211608587253	NA	NA	0.96941447708308	NA	NA	NA	NA	NA	0.747880107886181	NA	0.127171391444344	6	0.0519175031530644	0.703939230531483	0.907452103225985	0	1	0	0.747880107886181	0.747880107886181	0.797436301308369	7	0.101332336426399	0.0383000231361975	0.722369635354371	0.872502967262367	0.797436301308369	wt-like
D116X	116	D	X	nonsense	0	NA	NA	NA	NA	NA	NA	NA	NA	NA	NA	NA	NA	NA	NA	NA	NA	NA	NA	NA	NA	NA	NA	NA	NA	NA	NA	NA	NA	NA	NA	0	NA	NA	NA	NA	NA	unknown
D116Y	116	D	Y	missense	1	NA	NA	NA	NA	NA	NA	NA	NA	NA	NA	NA	NA	NA	NA	NA	NA	NA	NA	NA	NA	NA	NA	NA	NA	NA	NA	NA	NA	NA	NA	0	NA	NA	NA	NA	NA	unknown
D153A	153	D	A	missense	1	NA	NA	NA	0.696987674835824	NA	NA	NA	NA	NA	NA	NA	NA	0.975142130830842	1.17135661922747	0.94239865446592	0.522672423825114	-0.126631454170231	NA	NA	NA	NA	NA	NA	NA	0.399173752006706	5	0.178515928864127	0.34710288359542	1.04687246607623	0.696987674835823	5	0.399173752006705	0.178515928864127	0.34710288359542	1.04687246607623	0.696987674835823	possibly_low
D153C	153	D	C	missense	0	NA	NA	NA	0.75427213320352	NA	NA	NA	NA	NA	NA	NA	NA	0.512968371267414	0.487472600356064	1.15436737400111	1.15022205124379	0.466330269149224	NA	NA	NA	NA	NA	NA	NA	0.318418063535143	5	0.142400887065685	0.475171523188221	1.03337274321882	0.75427213320352	5	0.318418063535144	0.142400887065686	0.475171523188221	1.03337274321882	0.75427213320352	possibly_wt-like
D153E	153	D	E	missense	1	NA	NA	NA	NA	NA	NA	NA	NA	NA	NA	NA	NA	NA	NA	NA	NA	NA	NA	NA	NA	NA	NA	NA	NA	NA	NA	NA	NA	NA	NA	0	NA	NA	NA	NA	NA	unknown
D153F	153	D	F	missense	0	NA	NA	NA	0.486725540908288	NA	NA	NA	NA	NA	NA	NA	NA	NA	NA	NA	NA	0.466330269149224	0.507120812667353	NA	NA	NA	NA	NA	NA	0.0203952717590644	2	0.0144216349649769	0.45845965577875	0.514991426037827	0.486725540908288	2	0.0203952717590645	0.014421634964977	0.45845965577875	0.514991426037827	NA	unknown
D153G	153	D	G	missense	1	NA	0.602831180030725	possibly_low	0.371061132548638	0.63216225936842	0.431642709063605	0.725965659306778	1.08443092337909	NA	0.227433329658712	NA	0.515352199407744	0.368543458555111	0.436135845231238	0.191563652711347	0.134195944232386	0.72486676201311	NA	NA	0.291836370489264	6	0.119141699347421	0.369317740252881	0.836344619808569	0.167552136858828	5	0.0749315935583377	0.224197907870103	0.517924357227174	0.497481158447958	11	0.217340365679155	0.0655305858869448	0.369043570223738	0.625918746672179	0.497481158447958	low
D153H	153	D	H	missense	1	NA	NA	NA	0.757955968293868	NA	NA	NA	NA	NA	NA	NA	NA	0.93088724923984	0.715814556108616	0.679580019821632	0.350095396758952	1.36423777516682	0.507120812667353	NA	NA	NA	NA	NA	NA	0.25973769593964	6	0.106037470336381	0.550126345422828	0.965785591164909	0.757955968293869	6	0.259737695939641	0.106037470336381	0.550126345422828	0.96578559116491	0.757955968293869	possibly_wt-like
D153I	153	D	I	missense	0	NA	0.307300030496986	low	0.162174112325951	0.145037946684649	0.125301675829295	0.397537301256038	0.474239022492923	NA	NA	0.394384206222026	NA	0.393398521078564	0.139851864362986	0.0354787468135671	0.454344811254777	NA	0.0569746905898464	-0.107003960144036	0.160505008246815	5	0.0717800218338084	0.166613772893223	0.44798628810075	0.174465035893813	6	0.0712250526493657	0.0225755743362249	0.301772650315677	0.228140438767331	11	0.176945757903214	0.0533511533827294	0.123574099603509	0.332706777931152	0.228140438767331	low
D153K	153	D	K	missense	0	NA	NA	NA	1.16617746056028	NA	NA	NA	NA	NA	NA	NA	NA	1.06282584340372	1.357773644113	1.11023277734998	0.913427523514977	1.65225371578814	1.05156560361849	1.01516311613368	NA	NA	NA	NA	NA	0.193620696794449	7	0.0731817446275932	1.02274387676439	1.30961104435617	1.16617746056028	7	0.193620696794449	0.0731817446275934	1.02274387676439	1.30961104435617	1.16617746056028	wt-like
D153L	153	D	L	missense	0	NA	0.470886208872962	low	0.416046588689044	NA	0.434210914966295	0.481948708359155	0.496499003293435	NA	NA	NA	NA	0.396712327688671	0.523962591394654	0.548398138664099	0.44455005541081	0.755520208126689	0.350186759682422	-0.107003960144036	0.0325842854459616	3	0.0188125459735776	0.434014296307246	0.507758121438678	0.173784182525736	7	0.0656842469656791	0.287307830284679	0.54478534709341	0.432498474744219	10	0.13152005940112	0.0415902945708181	0.350982995279004	0.514013954209435	0.432498474744219	low
D153M	153	D	M	missense	0	NA	0.712512370635199	possibly_wt-like	0.920115309588016	NA	0.276672516305464	0.679251782736696	NA	1.18161281286344	NA	NA	NA	0.494235398812385	0.586592243499068	0.921757859438702	0.944210908371316	1.10313422431518	1.65320343691093	0.737673095768531	0.453386077327177	3	0.261762573791674	0.19946715350301	1.22555758776739	0.269098625909733	7	0.101709720329479	0.720767920864595	1.11946269831144	0.857834427902171	10	0.302949420477742	0.0958010184537722	0.670067882050521	1.04560097375382	0.857834427902171	possibly_wt-like
D153N	153	D	N	missense	1	NA	NA	NA	1.03324949240948	NA	NA	NA	NA	NA	NA	NA	NA	0.74071617202789	1.117745944609	0.797184772793036	0.831354635647352	1.05929199246868	1.65320343691093	NA	NA	NA	NA	NA	NA	0.243497632253389	6	0.0994074920994445	0.838414388101121	1.22808459671784	1.03324949240948	6	0.243497632253389	0.0994074920994443	0.83841438810112	1.22808459671784	1.03324949240948	wt-like
D153P	153	D	P	missense	0	NA	0.203183784462458	low	0.266503796189027	NA	0.0598898387181334	0.292727050104766	0.256934464564473	NA	NA	NA	NA	-0.171449316158163	0.146062496824142	0.17309982284452	-0.171060977581099	0.874180602033277	0.352425486979125	0.662268458381385	0.125379996251985	3	0.0723881745870778	0.0613055693651875	0.345061999559728	0.311246616807631	7	0.117640163497601	0.0359333125983253	0.497074279779728	0.247507792671056	10	0.240199419741549	0.0759577259034109	0.0986333855528055	0.396382199789306	0.247507792671056	low
D153Q	153	D	Q	missense	0	NA	NA	NA	0.826875750859246	NA	NA	NA	NA	NA	NA	NA	NA	1.1798326377263	0.255773517926888	1.21264825295289	0.659248594830904	NA	NA	NA	NA	NA	NA	NA	NA	0.369364694480349	4	0.184682347240175	0.464905001688183	1.18884650003031	0.826875750859245	4	0.369364694480349	0.184682347240175	0.464905001688183	1.18884650003031	0.826875750859245	possibly_wt-like
D153R	153	D	R	missense	0	NA	NA	NA	0.755199907277015	NA	NA	NA	NA	NA	NA	NA	NA	0.847853750216441	0.880465182482386	0.211141518955467	0.431714560811852	0.90365237571176	1.08016212478914	0.931409837972057	NA	NA	NA	NA	NA	0.247869638510489	7	0.0936859172946046	0.571578883520992	0.938820931033038	0.755199907277015	7	0.247869638510489	0.0936859172946045	0.571578883520992	0.938820931033038	0.755199907277015	possibly_wt-like
D153S	153	D	S	missense	0	NA	NA	NA	0.733343486653565	NA	NA	NA	NA	NA	NA	NA	NA	0.679783646320153	0.163988796469338	0.287468100249766	0.797972292132566	1.63750284532713	0.507120812667353	1.05956791340865	NA	NA	NA	NA	NA	0.370003597402186	7	0.139848214703636	0.459246022532215	1.00744095077492	0.733343486653565	7	0.370003597402186	0.139848214703635	0.459246022532215	1.00744095077492	0.733343486653565	possibly_wt-like
D153T	153	D	T	missense	0	NA	NA	NA	0.956901547023229	NA	NA	NA	NA	NA	NA	NA	NA	0.478013572905549	0.646657965054851	1.07819421982846	1.02156800256333	1.03438334297462	1.65320343691093	0.786290288924861	NA	NA	NA	NA	NA	0.274212232624122	7	0.10364248199646	0.753766015041827	1.16003707900463	0.956901547023229	7	0.274212232624121	0.10364248199646	0.753766015041827	1.16003707900463	0.956901547023229	wt-like
D153V	153	D	V	missense	1	NA	NA	NA	0.311254934457372	NA	NA	NA	NA	NA	NA	NA	NA	0.158993920544122	0.156576290686308	0.494860938282471	0.253602781103342	0.466330269149224	0.724832889291172	-0.0764125478550359	NA	NA	NA	NA	NA	0.214931226671643	7	0.0812363678221744	0.152034579291062	0.470475289623682	0.311254934457372	7	0.214931226671643	0.0812363678221744	0.152034579291062	0.470475289623682	0.311254934457372	low
D153W	153	D	W	missense	0	NA	NA	NA	0.431721192870118	NA	NA	NA	NA	NA	NA	NA	NA	0.391073048170058	-0.240111329612956	0.975457227598809	0.627439573111704	NA	NA	0.404747445082972	NA	NA	NA	NA	NA	0.295781765988111	5	0.13227762705087	0.17246180788999	0.690980577850245	0.431721192870117	5	0.295781765988111	0.13227762705087	0.17246180788999	0.690980577850244	0.431721192870117	low
D153X	153	D	X	nonsense	0	NA	-0.034304237680259	low	-0.0224585496348584	NA	-0.0952832764147941	0.00475118744050855	-0.0205815145234035	-0.149422660540806	NA	-0.0560525056084524	0.110763343565393	0.528500543569965	-0.466015330250558	NA	NA	NA	-0.0659204994544364	-0.0863989124044035	0.0896681929063272	6	0.036606886462992	-0.10605241673387	0.0374439413733521	0.275479546602412	4	0.137739773301206	-0.292423544543933	0.247506445274217	-0.0295659624620987	10	0.148339481980172	0.0469090629986847	-0.121506036488041	0.0623741115638436	-0.0295659624620987	low
D153Y	153	D	Y	missense	1	NA	0.396520130041725	possibly_low	NA	NA	0.269475066876158	0.581465748298797	0.697443704588467	-0.17809569382266	NA	NA	0.612311824267863	NA	NA	NA	NA	NA	NA	NA	0.359739394505785	5	0.16088034805991	0.0812004420240331	0.711839818059417	NA	NA	NA	NA	NA	0.396520130041725	5	0.280664354811981	0.125516915244142	0.150511496712641	0.642528763370809	0.396520130041725	low
D162A	162	D	A	missense	1	NA	0.706731474211474	possibly_low	NA	NA	0.747522746765973	0.744731431718092	0.938941849744231	0.363287101568224	NA	NA	0.739174241260848	NA	NA	NA	NA	NA	NA	NA	0.209783312864918	5	0.0938179496222124	0.522851671848544	0.890611276574403	NA	NA	NA	NA	NA	0.706731474211474	5	0.1373777490573	0.061437197097606	0.586316780589077	0.82714616783387	0.706731474211474	possibly_low
D162C	162	D	C	missense	0	NA	0.785385038424023	possibly_wt-like	0.177242954196671	NA	0.943317992599675	0.791191370833557	0.963012182619672	0.634213660192408	0.657315055668379	0.916830863718732	0.591814143335739	NA	NA	NA	NA	NA	0.177242954196671	NA	0.158393148188278	7	0.0598669827832551	0.668047908305764	0.902722168542283	0	1	0	0.177242954196671	0.177242954196671	0.709367277895604	8	0.194220824547305	0.068667431042521	0.574781586141375	0.843952969649833	0.709367277895604	possibly_low
D162D	162	D	D	synonymous	0	NA	0.857115497132103	possibly_wt-like	NA	1.02622690335688	NA	0.851420553366027	0.986454271026377	0.365788537694967	NA	NA	1.05568722021627	NA	NA	NA	NA	NA	NA	NA	0.285566335905797	5	0.12770914783418	0.606810166880809	1.1074208273834	NA	NA	NA	NA	NA	0.857115497132104	5	0.198808761281286	0.0889099809494966	0.682855136604949	1.03137585765926	0.857115497132104	possibly_wt-like
D162E	162	D	E	missense	1	0.608970385447002	NA	NA	NA	NA	NA	NA	NA	NA	NA	NA	NA	NA	NA	NA	NA	NA	NA	NA	NA	NA	NA	NA	NA	NA	NA	NA	NA	NA	NA	0	NA	NA	NA	NA	NA	unknown
D162F	162	D	F	missense	0	NA	0.66831230814912	possibly_low	NA	1.041910324468	0.567373641886881	0.731146293001714	0.900703203607266	0.20437601997985	0.699107761523747	0.566383969617414	0.635497251108095	NA	NA	NA	NA	NA	NA	NA	0.249390452240705	8	0.088172839971291	0.495496717390776	0.841127898907464	NA	NA	NA	NA	NA	0.668312308149121	8	0.174904587501061	0.061838109941318	0.547111839792109	0.789512776506132	0.668312308149121	possibly_low
D162G	162	D	G	missense	1	NA	0.826814522876623	possibly_wt-like	0.372816131708318	0.518474621589943	0.912267935696124	0.86074223180888	0.917822463068192	0.761712576401321	NA	NA	0.989867308695278	NA	NA	NA	NA	-0.126631454170231	NA	0.872263717586867	0.16889866162725	6	0.0689525898709592	0.691669930088782	0.961959115664464	0.499447585878549	2	0.353162774821973	-0.319370187622977	1.06500245103961	0.713314925084547	8	0.258696670687345	0.0914630850567025	0.534050572458486	0.892579277710607	0.713314925084547	possibly_low
D162H	162	D	H	missense	1	NA	0.931354204869765	wt-like	1.65225371578814	NA	1.0553272561389	0.76942546379904	0.96930989467135	NA	NA	NA	NA	NA	NA	NA	NA	1.65225371578814	NA	NA	0.146681404775869	3	0.0846865485324603	0.765371619771139	1.09733678996839	0	1	0	1.65225371578814	1.65225371578814	1.11157908259936	4	0.270337316594391	0.135168658297196	0.846653380498253	1.37650478470046	1.11157908259936	wt-like
D162I	162	D	I	missense	0	NA	0.532463161144267	low	0.430222441668994	NA	0.682465467898562	0.508803281378821	0.628391249218936	0.448101889962066	0.509497404843569	0.524273520235051	0.42570931447286	NA	NA	NA	NA	NA	NA	0.430222441668994	0.0925296205358861	7	0.03497290926359	0.463917518553043	0.60100880373549	0	1	0	0.430222441668994	0.430222441668994	0.519683071209857	8	0.0690202559307442	0.0244023455039301	0.471855352883851	0.567510789535863	0.519683071209857	low
D162K	162	D	K	missense	0	NA	NA	NA	0.916498850309981	NA	NA	NA	NA	NA	NA	NA	NA	NA	NA	NA	NA	NA	NA	0.916498850309981	NA	NA	NA	NA	NA	0	1	0	0.916498850309981	0.916498850309981	0.916498850309981	1	0	0	0.916498850309981	0.916498850309981	NA	unknown
D162L	162	D	L	missense	0	NA	0.556688836914246	low	-0.124512101564638	0.397483220905114	0.54707320901013	0.507661269012256	0.865109986865912	0.502134353819034	0.593667653784257	0.486412220107954	0.553968781809314	NA	NA	-0.369050413647993	-0.511606703713275	NA	0.507120812667353	NA	0.137454419828712	8	0.0485974761824723	0.461439533857057	0.651938139971435	0.421088609487994	3	0.243115622040579	-0.601009964843224	0.351985761713948	0.370906762783641	11	0.294994662350646	0.0889442372886066	0.196579261065588	0.545234264501695	0.370906762783641	low
D162M	162	D	M	missense	0	NA	NA	NA	NA	NA	NA	NA	NA	NA	NA	NA	NA	NA	NA	NA	NA	NA	NA	NA	NA	NA	NA	NA	NA	NA	NA	NA	NA	NA	NA	0	NA	NA	NA	NA	NA	unknown
D162N	162	D	N	missense	1	NA	NA	NA	NA	NA	NA	NA	NA	NA	NA	NA	NA	NA	NA	NA	NA	NA	NA	NA	NA	NA	NA	NA	NA	NA	NA	NA	NA	NA	NA	0	NA	NA	NA	NA	NA	unknown
D162P	162	D	P	missense	0	NA	0.423868057841603	low	0.507120812667353	0.305281403985792	NA	NA	NA	NA	NA	NA	0.542454711697415	NA	NA	NA	NA	NA	0.507120812667353	NA	0.167706854199332	2	0.118586653855811	0.191442487237096	0.656293628446111	0	1	0	0.507120812667353	0.507120812667353	0.451618976116853	3	0.0975583814207076	0.0563253577749497	0.341223303461619	0.562014648772088	NA	unknown
D162Q	162	D	Q	missense	0	NA	NA	NA	NA	NA	NA	NA	NA	NA	NA	NA	NA	NA	NA	NA	NA	NA	NA	NA	NA	NA	NA	NA	NA	NA	NA	NA	NA	NA	NA	0	NA	NA	NA	NA	NA	unknown
D162R	162	D	R	missense	0	NA	NA	NA	NA	NA	NA	NA	NA	NA	NA	NA	NA	NA	NA	NA	NA	NA	NA	NA	NA	NA	NA	NA	NA	NA	NA	NA	NA	NA	NA	0	NA	NA	NA	NA	NA	unknown
D162S	162	D	S	missense	0	NA	1.14615766325289	wt-like	NA	0.868553919660192	1.27030154798941	1.16638776561363	1.27938741974834	NA	NA	NA	NA	NA	NA	NA	NA	NA	NA	NA	0.192037294669132	4	0.0960186473345662	0.95796457263289	1.3343507538729	NA	NA	NA	NA	NA	1.14615766325289	4	0.13880187179635	0.0694009358981752	1.0101343283991	1.28218099810669	1.14615766325289	wt-like
D162T	162	D	T	missense	0	NA	NA	NA	NA	NA	NA	NA	NA	NA	NA	NA	NA	NA	NA	NA	NA	NA	NA	NA	NA	NA	NA	NA	NA	NA	NA	NA	NA	NA	NA	0	NA	NA	NA	NA	NA	unknown
D162V	162	D	V	missense	1	NA	0.557464267926473	possibly_low	NA	0.468758264800593	1.00343897115265	0.640994535656926	NA	0.629234842364567	NA	NA	0.0448947256576296	NA	NA	NA	NA	NA	NA	NA	0.346993532919647	5	0.155180225472229	0.2533166148881	0.861611920964846	NA	NA	NA	NA	NA	0.557464267926473	5	0.240510218157889	0.107559439416869	0.346651640472092	0.768276895380854	0.557464267926473	possibly_low
D162W	162	D	W	missense	0	NA	NA	NA	0.524225406935897	NA	NA	NA	NA	NA	NA	NA	NA	NA	NA	NA	NA	NA	0.507120812667353	0.541330001204441	NA	NA	NA	NA	NA	0.0171045942685441	2	0.0120947745967321	0.500520084325172	0.547930729546622	0.524225406935897	2	0.017104594268544	0.012094774596732	0.500520084325172	0.547930729546622	NA	unknown
D162X	162	D	X	nonsense	0	NA	NA	NA	NA	NA	NA	NA	NA	NA	NA	NA	NA	NA	NA	NA	NA	NA	NA	NA	NA	NA	NA	NA	NA	NA	NA	NA	NA	NA	NA	0	NA	NA	NA	NA	NA	unknown
D162Y	162	D	Y	missense	1	NA	0.596431242999419	possibly_low	1.65320343691093	NA	0.417968056344582	0.763570948041942	0.860970579609171	0.599874611676054	0.45022386273456	0.447479764728686	0.634930877860937	NA	NA	NA	NA	NA	1.65320343691093	NA	0.170696158032283	7	0.0645170834153714	0.469980083117724	0.722882402881113	0	1	0	1.65320343691093	1.65320343691093	0.728527767238358	8	0.273040415711742	0.0965343647438835	0.539323889069893	0.917731645406823	0.728527767238358	possibly_wt-like
D187A	187	D	A	missense	1	NA	0.851118176629848	possibly_wt-like	0.737976303195846	0.109524405423042	1.05150670939977	1.01461117697376	NA	1.00791369357031	1.05780852273668	NA	0.865344551675536	NA	NA	NA	NA	1.04814911071206	0.427803495679627	NA	0.369960800564924	6	0.151035864369272	0.555093322092199	1.1471430311675	0.310172807516218	2	0.219325295534388	0.308106623049843	1.16784598334185	0.822832708271348	8	0.277084378860007	0.0979641216263866	0.630826558106529	1.01483885843617	0.822832708271348	possibly_wt-like
D187C	187	D	C	missense	0	NA	0.945078846576056	wt-like	0.537690515558956	NA	0.625307871000442	1.02681919669949	1.02355175847026	1.13337565473193	0.793705913655373	1.02473862378932	0.988052907685584	NA	NA	NA	NA	-0.126631454170231	1.46384848494686	0.275854515900243	0.173999455160377	7	0.0657656123735844	0.816180614902609	1.0739770782495	0.6174386462586	3	0.356478368625481	-0.16099424821458	1.23637527933249	0.822862347270927	10	0.344642508539576	0.108985530549909	0.609254632557115	1.03647006198474	0.822862347270927	possibly_wt-like
D187E	187	D	E	missense	1	NA	1.22988780170066	wt-like	0.507120812667353	NA	1.1456640203461	1.19125952148813	1.35273986326775	NA	NA	NA	NA	NA	NA	NA	NA	NA	0.507120812667353	NA	0.108808130231893	3	0.0628204032794033	1.10676207377875	1.35301352962257	0	1	0	0.507120812667353	0.507120812667353	1.04919605444233	4	0.27103762088749	0.135518810443745	0.783584066744883	1.31480804213978	1.04919605444233	wt-like
D187F	187	D	F	missense	0	NA	0.767964829114798	possibly_wt-like	0.756629070910865	1.03001529014474	0.805144808120968	0.92798758657469	0.979061477597856	0.0081253607643909	0.631936201046896	0.845088404090194	0.916359504578646	NA	NA	NA	NA	0.466330269149224	1.3973459544739	0.40621098910947	0.330378722877424	8	0.116806517653189	0.539028261355006	0.996901396874589	0.427144589042025	3	0.246612043466305	0.273278347563081	1.23997979425865	0.764873258695543	11	0.281252766311308	0.0848008997367379	0.598666549354945	0.931079968036142	0.764873258695543	possibly_wt-like
D187G	187	D	G	missense	1	NA	0.70668832226816	possibly_low	0.887558932345473	0.642307416333471	0.741065342006764	0.850340295521612	1.00099277673711	0.666680409872551	0.317657975794964	0.569891225811331	0.864571136067483	NA	NA	NA	NA	0.978921855777121	1.00786342871348	0.675891512545815	0.21015754427112	8	0.0743019123358107	0.561059250107519	0.852317394428802	0.141111613199772	3	0.0814708278666709	0.727879043936136	1.04723882075481	0.756016670471064	11	0.167746570992998	0.050577494168408	0.6568866034727	0.855146737469428	0.756016670471064	possibly_wt-like
D187H	187	D	H	missense	1	NA	0.647751000834609	possibly_low	0.916498850309981	0.842296459467034	0.505105046444116	0.596249266410835	0.348943422434335	0.653499118591437	0.540125432334503	0.826658756190072	0.869130504804542	NA	NA	NA	NA	NA	NA	0.916498850309981	0.186228498238661	8	0.0658417169773722	0.51870360687868	0.776798394790538	0	1	0	0.916498850309981	0.916498850309981	0.677611872998539	9	0.165363795283883	0.0551212650946275	0.569576178630785	0.785647567366294	0.677611872998539	possibly_low
D187I	187	D	I	missense	0	NA	1.12036474992764	wt-like	NA	NA	1.21980793233529	1.05321805399534	1.08806826345227	NA	NA	NA	NA	NA	NA	NA	NA	NA	NA	NA	0.0878654890746072	3	0.0507291637697026	1.02093741597318	1.21979208388209	NA	NA	NA	NA	NA	1.12036474992763	3	0.0662954549384377	0.0382756987547557	1.04534575888521	1.19538374097006	NA	unknown
D187K	187	D	K	missense	0	NA	0.859347292276032	possibly_wt-like	0.404747445082972	NA	0.777941074872145	0.891659724844976	0.263005571439427	0.941544721795593	0.858633258053549	1.08515545991536	1.19749123501118	NA	NA	NA	NA	NA	NA	0.404747445082972	0.2987144945112	7	0.112903466498143	0.638060564209947	1.08063402034212	0	1	0	0.404747445082972	0.404747445082972	0.8025223113769	8	0.240468210684039	0.0850183512172397	0.635889404966133	0.969155217787667	0.8025223113769	possibly_wt-like
D187L	187	D	L	missense	0	NA	0.934983072450531	wt-like	1.05798733205981	0.787382480483462	1.02495186888838	0.86876176191578	0.931137267232629	0.946598866200612	0.99929938028207	0.945252890094357	0.976480064506962	NA	NA	NA	NA	1.25159867362044	0.494113067022	1.42825025553699	0.0759505053965247	8	0.026852558700214	0.882353024505364	0.987613120395698	0.375916176691873	3	0.217035305805788	0.632605949306829	1.48336871481279	0.968529688707607	11	0.152351236235783	0.0459356260855353	0.87849751597266	1.05856186144256	0.968529688707607	wt-like
D187M	187	D	M	missense	0	NA	0.970101027802244	wt-like	0.795007792330615	1.2225352414934	0.79857219527979	0.772960454538041	NA	0.903271787701198	1.18379801381927	0.939468473981774	NA	NA	NA	NA	NA	NA	1.09306645442684	0.496949130234393	0.191353328047428	6	0.0781196690499331	0.816989289980187	1.1232127656243	0.298058662096222	2	0.210759301159628	0.381927152650913	1.20808843201032	0.926327718934338	8	0.183389326995983	0.0648379183580483	0.799247734120015	1.05340770374866	0.926327718934338	wt-like
D187N	187	D	N	missense	1	NA	1.06234991349049	wt-like	1.40731866766968	1.18591185507363	1.07829516307876	1.04726520745626	0.909214657499755	1.13204593308038	NA	1.02136666475415	NA	NA	NA	NA	NA	1.65225371578814	1.65320343691093	0.916498850309981	0.0956419585740214	6	0.0390456660844598	0.985821814212571	1.13887801276841	0.327213211573135	3	0.188916635784151	1.03704886545228	1.77758846988709	1.17733949821689	9	0.213189002916008	0.0710630009720028	1.03805857567843	1.31662042075535	1.17733949821689	wt-like
D187P	187	D	P	missense	0	NA	0.964580755663449	wt-like	0.86990340388614	1.00265597159178	1.12717788782746	0.605971565447198	1.1839249519119	1.00167447254802	0.964126111241439	0.89553752910504	0.93557755563475	NA	NA	NA	NA	NA	0.86990340388614	NA	0.17385719939518	8	0.0614678023252168	0.844106076897197	1.0850554344297	0	1	0	0.86990340388614	0.86990340388614	0.954061049910414	9	0.113167587904117	0.0377225293013725	0.880126251073967	1.02799584874686	0.954061049910414	wt-like
D187Q	187	D	Q	missense	0	NA	NA	NA	NA	NA	NA	NA	NA	NA	NA	NA	NA	NA	NA	NA	NA	NA	NA	NA	NA	NA	NA	NA	NA	NA	NA	NA	NA	NA	NA	0	NA	NA	NA	NA	NA	unknown
D187R	187	D	R	missense	0	NA	0.677800429817137	possibly_low	1.09629105320994	0.97910253658347	0.936611417863674	0.65056175445531	0.884234713946784	0.13355266657045	0.586575266097312	0.479407151735297	0.7723579312848	NA	NA	NA	NA	NA	1.09593230812976	1.09664979829012	0.281311169434855	8	0.0994585177654518	0.482865317041114	0.87273554259316	0.000358745080181633	2	0.000253671078913744	1.09579386703135	1.09678823938853	0.761498554495698	10	0.239179475824884	0.0756351913171815	0.613256303550225	0.90974080544117	0.761498554495698	possibly_wt-like
D187S	187	D	S	missense	0	NA	1.05003005715265	wt-like	1.04075521595255	1.37708250216769	1.09890351175717	1.03249886773065	0.761653269813532	1.07178575794218	NA	1.04006254390115	0.968223946756194	NA	NA	NA	NA	1.04075521595255	NA	NA	0.182613130218565	7	0.0690212755276254	0.91475084295149	1.18530927135381	0	1	0	1.04075521595255	1.04075521595255	1.04887070200264	8	0.10028991646478	0.0354578400084393	0.979374612616515	1.11836679138876	1.04887070200264	wt-like
D187T	187	D	T	missense	0	NA	0.939929636126967	wt-like	0.310806249027234	NA	0.984712397932104	0.955970531504896	1.0012329684261	0.799956977781068	NA	NA	0.957775304990661	NA	NA	NA	NA	0.114491685387115	0.507120812667353	NA	0.0805166405347523	5	0.0360081363111242	0.869354985806754	1.01050428644718	0.196314563640119	2	0.138815359195606	0.0387331445028546	0.582879353551613	0.760180096955614	7	0.256785055959074	0.0970556283522164	0.569954560888365	0.950405633022863	0.760180096955614	possibly_wt-like
D187V	187	D	V	missense	1	NA	0.846217168014407	possibly_wt-like	1.20843472580419	1.03517577983191	0.938220543513157	0.884219948378665	0.695334675712265	0.776619516357834	0.390678912982924	0.938507371387273	1.11098059595123	NA	NA	NA	NA	1.55001553100556	0.91617272582843	1.15911592057858	0.226575690666364	8	0.0801066036611059	0.689211109914815	1.003223226114	0.227720536800913	3	0.131474513222013	0.95074941500411	1.46612003660427	0.945003774684348	11	0.195504132478161	0.0589467138539997	0.82947033852352	1.06053721084518	0.945003774684348	wt-like
D187W	187	D	W	missense	0	NA	0.582822309578513	low	0.476765335309456	0.652499223879962	0.74335932022074	0.601203634367033	0.498766287515718	0.547194574748011	0.453910816739615	NA	NA	NA	NA	NA	NA	-0.126631454170231	1.08016212478914	NA	0.105752352781034	6	0.0431732172353886	0.498204358700428	0.667440260456599	0.603396789479687	2	0.426665961587279	-0.35948458283076	1.31301525344967	0.556308066011248	8	0.21299800980297	0.0753061685554595	0.408710687828845	0.703905444193652	0.556308066011248	low
D187X	187	D	X	nonsense	0	NA	0.04919361162465	low	NA	NA	0.499680476720923	NA	NA	-0.310832130497472	0.0189757943293199	-0.0110496940541709	NA	NA	NA	NA	NA	NA	NA	NA	0.335211039484113	4	0.167605519742056	-0.279307170679898	0.377694393929197	NA	NA	NA	NA	NA	0.04919361162465	4	0.225243432548137	0.112621716274068	-0.171540896149612	0.269928119398912	0.04919361162465	low
D187Y	187	D	Y	missense	1	NA	0.841721178870998	possibly_wt-like	0.857354681811341	0.877191918490086	0.752375472562516	0.956595007281035	1.14731885973914	1.02676595230325	NA	0.818796962281637	0.313004079439315	0.588573889303073	0.826210861226611	0.965624137408219	0.67591555816851	0.753736003253991	0.977007794712008	1.21441452860697	0.267748522162973	7	0.101199429078327	0.64337394262146	1.04006841512053	0.167137832940908	7	0.0631721629474144	0.733539517608913	0.981169846013769	0.849537930341169	14	0.174021812307504	0.0465092856771543	0.758381405467262	0.940694455215076	0.849537930341169	wt-like
D19A	19	D	A	missense	1	NA	0.875620980711325	wt-like	0.741787232288085	1.00880319361859	0.90809198413187	0.864121552083828	0.923895103748494	0.943642399568001	0.727798556250329	0.908285589883967	0.720329466405517	NA	NA	NA	NA	1.11893581792919	0.595695098318052	0.510730780617013	0.102061122734212	8	0.036084055990437	0.804897530553942	0.946344430868708	0.251432390427403	3	0.145164558296252	0.457269926195766	1.0263045383804	0.839120867504986	11	0.145805376078006	0.0439619749879462	0.752956979839361	0.925284755170612	0.839120867504986	wt-like
D19C	19	D	C	missense	0	NA	0.619867874127646	possibly_low	0.593729794611875	0.886611363730771	0.91275808389844	0.676233588999597	0.684783259093937	0.439994184542952	0.41695248890855	0.664438838530393	0.277171185316525	NA	NA	NA	NA	0.96843301675374	NA	0.219026572470009	0.225921811505315	8	0.0798754224666787	0.463314922843034	0.776420825412257	0.374703222141866	2	0.264955189308962	0.0744271660493163	1.11303242317443	0.614640258224491	10	0.221083320331986	0.0699126844921689	0.477613914557328	0.751666601891654	0.614640258224491	possibly_low
D19E	19	D	E	missense	1	NA	0.961582135641724	wt-like	1.07759495787511	0.946935644837275	0.951110448910432	1.02534966500434	1.16576467699419	0.946724133945907	0.993775752468696	0.98698149071987	0.676015272253078	1.06017016193248	1.43582251882899	0.957105652674978	NA	1.42607704229522	1.08315840675802	0.503235964760954	0.136031369172628	8	0.0480943517980278	0.86731893825779	1.05584533302566	0.237424364752304	6	0.0969280910245968	0.887619390376677	1.26757052537354	1.01130191659889	14	0.16121871031713	0.0430875127388757	0.926851943447281	1.09575188975049	1.01130191659889	wt-like
D19F	19	D	F	missense	0	NA	0.513433505986566	possibly_low	0.709877870657726	0.491339505116039	0.497259838602289	0.309065756850507	0.0456360871729799	NA	1.18387728643054	NA	0.553422561747044	NA	NA	NA	NA	1.38271974343567	-0.0659204994544364	0.812834367991942	0.377476971918378	6	0.154104328475153	0.211394572313536	0.815472439659597	0.517198913408108	3	0.298604931880753	0.124622958565413	1.29513278275004	0.578914960876953	9	0.365041447828288	0.121680482609429	0.340425597341019	0.817404324412886	0.578914960876953	possibly_low
D19G	19	D	G	missense	1	NA	0.842904988048291	wt-like	0.739862904396585	1.00439579884496	0.962887538472297	0.912221308799341	0.768046420570005	0.780845977730514	0.498090628005393	0.880256052615949	0.936496179347867	0.873228756497833	0.847334876972855	0.430628407308426	NA	0.71519217089627	1.07086528818766	0.501927926516471	0.162034532735642	8	0.0572878584418831	0.730622848750771	0.955187127345811	0.190613402822863	6	0.0778175958419334	0.587343219182902	0.892382589610269	0.798744095054703	14	0.156819005614448	0.0419116421959889	0.716598785817635	0.88088940429177	0.798744095054703	wt-like
D19H	19	D	H	missense	1	NA	0.538782382101053	possibly_low	NA	NA	NA	NA	NA	NA	0.225085438147447	NA	0.852479326054658	NA	NA	NA	NA	NA	NA	NA	0.443634472614182	2	0.313696943953606	-0.0760523301082946	1.1536170943104	NA	NA	NA	NA	NA	0.538782382101053	2	0.313696943953606	0.221817236307091	0.104028587788944	0.973536176413161	NA	unknown
D19I	19	D	I	missense	0	NA	NA	NA	NA	NA	NA	NA	NA	NA	NA	NA	NA	NA	NA	NA	NA	NA	NA	NA	NA	NA	NA	NA	NA	NA	NA	NA	NA	NA	NA	0	NA	NA	NA	NA	NA	unknown
D19K	19	D	K	missense	0	NA	0.633710634399675	possibly_low	0.900323089720757	NA	0.54895259750508	0.883909687137813	NA	0.644014235461454	0.0579678591104772	0.794354261363203	0.873065165820024	NA	NA	NA	NA	0.952899767982013	0.903814932981052	0.844254568199207	0.311276842986203	6	0.127078239010106	0.384641862721095	0.882779406078256	0.0373790143477004	3	0.0215807839956877	0.858025530331071	0.942620649110443	0.722581452840036	9	0.203735481431799	0.0679118271439331	0.589476717513618	0.855686188166454	0.722581452840036	possibly_wt-like
D19L	19	D	L	missense	0	NA	0.809827097931295	wt-like	0.319753408797231	0.762789962996646	0.778972629953678	0.721057486126634	0.793798491804144	0.844460136335696	0.935404503142287	0.719369531065886	0.92276404202539	NA	NA	NA	NA	0.475505798185058	-0.00322216176069276	0.486976589967328	0.0838433124043558	8	0.0296430873791311	0.751727714277624	0.867926481584966	0.215317047038616	3	0.12431335506886	0.0761037100649254	0.563403107529537	0.676170637258369	11	0.194409397342439	0.0586166387912714	0.561284136332683	0.791057138184054	0.676170637258369	possibly_low
D19M	19	D	M	missense	0	NA	0.761943498928553	possibly_wt-like	0.514901399887354	0.834572566827592	0.724888799088959	0.788803530927418	0.808999626294959	0.615736123413295	1.02752775555817	0.636183985401512	0.658835603916525	NA	NA	NA	NA	1.05929199246868	0.0318548733795778	0.453557333813803	0.135194072147478	8	0.0477983225958526	0.668260508119255	0.855626489737852	0.362927061720885	3	0.209536036780753	0.104218314333819	0.925584485440889	0.694568381008226	11	0.195758906384804	0.0590235310771547	0.578884385856623	0.81025237615983	0.694568381008226	possibly_low
D19N	19	D	N	missense	1	NA	1.14509188612619	wt-like	1.26892844543702	1.03146657830755	1.27952041149279	1.09607730350655	1.30749811312307	NA	NA	NA	1.01089702420098	NA	NA	NA	NA	NA	NA	1.26892844543702	0.13943476239176	5	0.0623571214269012	1.02287417394987	1.2673095983025	0	1	0	1.26892844543702	1.26892844543702	1.16573131267799	6	0.1195843440063	0.0488201040068145	1.07004566710314	1.26141695825285	1.16573131267799	wt-like
D19P	19	D	P	missense	0	NA	0.970758734362805	wt-like	0.998165947391063	0.738484422623846	0.910579850669551	0.907548986373211	1.10464293892472	1.10025330774519	0.951598645423463	1.02212099383759	1.03084072930487	NA	NA	NA	NA	1.35769166004606	0.825279351421658	0.811526830705476	0.121230116347077	8	0.042861318676526	0.88675209342692	1.05476537529869	0.239683808436662	3	0.138381511321302	0.72694316907509	1.26938872570704	0.978233428825058	11	0.131705906496935	0.039710824956724	0.900401642113504	1.05606521553661	0.978233428825058	wt-like
D19Q	19	D	Q	missense	0	NA	0.665651408914862	possibly_low	0.531740770812701	0.941164238207489	0.762956600166414	0.834670481303908	0.6521110772349	0.475489340198511	0.270563146775691	0.518206781792376	0.870049605639604	0.951374941686522	0.969322762438786	0.830043957549825	-0.11761378432964	-0.126631454170231	0.9444944307949	0.271194541718743	0.229876145196505	8	0.0812734905507362	0.506358294537562	0.824944523292161	0.448078002634066	7	0.169357566132612	0.199806040683421	0.86367550094198	0.60315977780052	15	0.310366679309023	0.0801363320121028	0.446095453203654	0.760224102397386	0.60315977780052	possibly_low
D19R	19	D	R	missense	0	NA	0.903656013591753	wt-like	0.435358204015326	1.02461517118641	0.87563505182341	0.946449181378556	0.995287120485742	0.883864841405009	0.794879697697107	0.869465792032793	0.839051252724995	NA	NA	NA	NA	0.524787470456214	0.327512983031929	0.453774158557836	0.0785680149727589	8	0.027777988085802	0.849212157380598	0.958099869802907	0.0718968139889314	3	0.041509644910386	0.354000794979923	0.516715613050729	0.775938429161818	11	0.185771031898087	0.0560120736111907	0.666156782184478	0.885720076139158	0.775938429161818	possibly_wt-like
D19S	19	D	S	missense	0	NA	0.982043626612201	wt-like	1.28181107893171	0.949173482158209	0.913233533435175	0.939720949687109	1.05123316050768	1.0875551734419	1.12468102115195	0.888517540629938	0.902234151885646	NA	NA	NA	NA	1.53651941964541	1.2610011783168	1.04791263883292	0.0917982802149913	8	0.0324555932206416	0.918431832802861	1.04565542042154	0.1698055604758	3	0.0980372860505983	1.08966152913049	1.47396062873293	1.0637983863357	11	0.137193317675136	0.0413653416793144	0.982723806436054	1.14487296623535	1.0637983863357	wt-like
D19T	19	D	T	missense	0	NA	0.796982438837225	possibly_wt-like	0.618031646531413	0.951461475269149	0.948922084739588	0.939816394948921	1.03306614688256	0.362725357416558	0.878979780301305	0.450607911024824	0.810280360114897	NA	NA	NA	NA	NA	-0.0659204994544364	1.30198379251726	0.250297368833716	8	0.0884934834077354	0.623538398491571	0.970426479182879	0.683952145985849	2	0.483627200433685	-0.329860248262544	1.56592354132537	0.761192280376063	10	0.307232814428248	0.0971555465537107	0.570770908232485	0.95161365251964	0.761192280376063	possibly_wt-like
D19V	19	D	V	missense	1	NA	0.820660513650636	wt-like	0.593159442272094	0.808918832926105	0.874789648230251	0.881411895517068	0.845182579237268	0.840579935408525	0.877845099549482	0.844971139358267	0.591584978978118	NA	NA	NA	-0.463849422707962	0.913711191618011	1.05565388186243	0.867122118315893	0.0956880047052315	8	0.0338308185026397	0.75435332781795	0.886967699483321	0.528504432490028	4	0.264252216245014	0.0752346155969763	1.11108426894721	0.744826823191121	12	0.226986348352014	0.0655253146617028	0.616399566378529	0.873254080003713	0.744826823191121	possibly_wt-like
D19W	19	D	W	missense	0	NA	0.735226506431502	possibly_wt-like	1.13047830841468	0.525732957847353	0.76671855054893	0.690820074005094	0.552510664871789	0.935096154354362	NA	0.774484547628544	0.901222595764442	NA	NA	NA	NA	1.10853267147022	1.15242394535915	NA	0.157733994101913	7	0.0596178459563702	0.618377675521159	0.852075337341844	0.0219456369444651	2	0.0155179087008893	1.10006376624556	1.1608928505838	0.823060240205543	9	0.178896534694667	0.0596321782315558	0.70618331855202	0.939937161859066	0.823060240205543	possibly_wt-like
D19X	19	D	X	nonsense	0	NA	NA	NA	NA	NA	NA	NA	NA	NA	NA	NA	NA	NA	NA	NA	NA	NA	NA	NA	NA	NA	NA	NA	NA	NA	NA	NA	NA	NA	NA	0	NA	NA	NA	NA	NA	unknown
D19Y	19	D	Y	missense	1	NA	1.01239277681083	wt-like	NA	0.914207371194808	NA	1.09677803598108	1.02619292325662	NA	NA	NA	NA	NA	NA	NA	NA	NA	NA	NA	0.0920643521759047	3	0.0531533785115271	0.908214069271616	1.11657148435005	NA	NA	NA	NA	NA	1.01239277681084	3	0.065456937077352	0.0377915802419376	0.938322640617783	1.08646291300389	NA	unknown
D22A	22	D	A	missense	1	NA	NA	NA	NA	NA	NA	NA	NA	NA	NA	NA	NA	NA	NA	NA	NA	NA	NA	NA	NA	NA	NA	NA	NA	NA	NA	NA	NA	NA	NA	0	NA	NA	NA	NA	NA	unknown
D22C	22	D	C	missense	0	NA	0.802920605967439	possibly_wt-like	0.998286666767793	0.909343593527835	NA	NA	NA	NA	NA	NA	0.696497618407042	NA	NA	NA	NA	1.08007448322561	NA	0.916498850309981	0.150504832356176	2	0.106422987560397	0.594335383221907	1.01150582871297	0.081787816457812	2	0.0578327196357596	0.884936619153702	1.11163671438188	0.900603636367617	4	0.102053008980287	0.0510265044901437	0.800593525309964	1.00061374742527	0.900603636367617	wt-like
D22D	22	D	D	synonymous	0	NA	0.940769578465743	wt-like	NA	NA	0.614021681847537	0.979672150867937	0.716758711483223	1.22231437211488	NA	0.92721099366726	1.18463956081362	NA	NA	NA	NA	NA	NA	NA	0.243877978076422	6	0.0995627676314826	0.745630139706907	1.13590901722458	NA	NA	NA	NA	NA	0.940769578465743	6	0.188105782799736	0.076793864254359	0.790256370293541	1.09128278663794	0.940769578465743	wt-like
D22E	22	D	E	missense	1	NA	0.750652142482228	possibly_wt-like	0.907457617291975	0.871929692883191	0.783094949696754	0.711088081784038	0.657827839570345	0.771001139637618	0.704023274658794	0.716642247308364	0.78960991431872	NA	NA	NA	NA	1.14606389783009	0.313896866074819	1.26241208797102	0.0667673573335597	8	0.0236058255662327	0.704385574547077	0.796918710417379	0.395707167478103	3	0.228461639663747	0.459681031702062	1.35523420288189	0.793417271975796	11	0.163664338683075	0.0493466548157645	0.696699605779367	0.890134938172224	0.793417271975796	possibly_wt-like
D22F	22	D	F	missense	0	NA	0.649764409615123	possibly_low	0.778681554509656	0.879061534716882	0.738982893715304	0.525993100307786	0.661136714115893	0.594269286770231	0.478959954927219	NA	0.669947382752544	NA	NA	NA	NA	1.05929199246868	0.837045147124732	0.439707523935557	0.134565348813531	7	0.0508609211496092	0.550078835941357	0.749449983288888	0.2259826870494	3	0.130471165200166	0.522962769696355	1.03440033932296	0.688439553083483	10	0.152124671138333	0.0481060449101213	0.594153437620979	0.782725668545987	0.688439553083483	possibly_low
D22G	22	D	G	missense	1	NA	0.92056085781108	wt-like	0.616834402823653	0.979923633562191	0.914577417934078	0.869362231541211	1.00170390148445	0.859913409600555	0.877468942836047	0.87822605718978	0.983311268340325	0.393621910270277	0.565471606291783	0.729791087920715	-0.101582781873442	0.894393350398288	1.02407906799969	0.81206657875826	0.0585907221349163	8	0.020714948468108	0.879960304871985	0.961161410750175	0.283712135366382	7	0.107233107730077	0.406661373722397	0.827007431924908	0.778821845483614	15	0.203731407910016	0.0526032233289922	0.675721422288072	0.881922268679156	0.778821845483614	possibly_wt-like
D22H	22	D	H	missense	1	NA	0.837734617878385	possibly_wt-like	0.573848082338836	1.01356027659028	0.989837730329065	0.991845216411682	1.06557060258861	0.256551104610345	1.30380279702829	0.27184734143164	0.808861874037159	NA	NA	NA	NA	1.05929199246868	0.0884041722089905	NA	0.379052427636479	8	0.134015271003489	0.575069513333172	1.1003997224236	0.485443910129845	2	0.343260680738526	-0.0989304892173778	1.24662665389505	0.784957310770474	10	0.347613862812089	0.109925155273551	0.569507965439342	1.00040665610161	0.784957310770474	possibly_wt-like
D22I	22	D	I	missense	0	NA	NA	NA	NA	NA	NA	NA	NA	NA	NA	NA	NA	NA	NA	NA	NA	NA	NA	NA	NA	NA	NA	NA	NA	NA	NA	NA	NA	NA	NA	0	NA	NA	NA	NA	NA	unknown
D22K	22	D	K	missense	0	NA	0.866245236856464	wt-like	1.04176878668806	NA	0.793050725146413	0.786767879109812	0.690643868063699	1.16397044647633	0.794796104768141	0.92104474015589	0.913442894274969	1.12130955897258	1.40304643460246	1.34651652367254	0.86249393314868	1.25159867362044	0.39091753248976	0.916498850309981	0.153560960212212	7	0.0580405874013996	0.752487775908172	0.980002697804757	0.272970298318791	7	0.103173074951234	0.839553275609394	1.24398429776673	0.954007011772264	14	0.216629511211861	0.0578966722013636	0.84053161943287	1.06748240411166	0.954007011772264	wt-like
D22L	22	D	L	missense	0	NA	0.448036271076526	low	0.881195445742853	0.785661309883558	0.526200087722383	0.33432618373476	0.332909387780439	NA	-0.0489078467353857	NA	0.758028504073402	NA	NA	NA	NA	1.30750272033396	1.00799568201239	0.328087934882209	0.312836402302893	6	0.127714926435022	0.197719614975702	0.698352927177351	0.368738340573763	3	0.212891180190798	0.463936399942662	1.29845449154304	0.592422662631968	9	0.330999459061208	0.110333153020403	0.376173656411232	0.808671668852704	0.592422662631968	possibly_low
D22M	22	D	M	missense	0	NA	0.40590615119505	possibly_low	-0.0659204994544364	NA	0.782493879554571	0.405261169980749	0.280046521953428	-0.325277555581928	NA	NA	0.88700674006843	NA	NA	NA	NA	NA	-0.0659204994544364	NA	0.480558729266003	5	0.21491239716394	-0.0153144070774409	0.827126709467541	0	1	0	-0.0659204994544364	-0.0659204994544364	0.327268376086802	6	0.364318887114448	0.14873256284817	0.0357579095760482	0.618778842597556	0.327268376086802	low
D22N	22	D	N	missense	1	NA	1.36050291199857	wt-like	1.65225371578814	NA	NA	1.37556563078627	1.34544019321086	NA	NA	NA	NA	NA	NA	NA	NA	1.65225371578814	NA	NA	0.0213019011957825	2	0.0150627187877036	1.33098052566541	1.39002529833172	0	1	0	1.65225371578814	1.65225371578814	1.45775317992842	3	0.129667023906478	0.0748632911574226	1.31102382549574	1.60448253436111	NA	unknown
D22P	22	D	P	missense	0	NA	1.00009877925043	wt-like	0.507120812667353	1.31773491477023	1.07794161315065	0.979460984630399	1.15161370645911	NA	NA	NA	0.473742677241758	NA	NA	NA	NA	NA	0.507120812667353	NA	0.319133850928244	5	0.142720996919367	0.720370765450817	1.27982679305004	0	1	0	0.507120812667353	0.507120812667353	0.917935784819917	6	0.285002693243574	0.116351862294286	0.689890325188952	1.14598124445088	0.917935784819917	possibly_wt-like
D22Q	22	D	Q	missense	0	NA	0.820462500023334	possibly_wt-like	0.0821458843087816	NA	0.807429350906407	0.934131972914648	1.01233624787071	0.8983730192984	NA	0.512646120856128	0.757858288293713	NA	NA	NA	NA	NA	0.0821458843087816	NA	0.17586722649766	6	0.0717974945662909	0.679741996493193	0.961183003553474	0	1	0	0.0821458843087816	0.0821458843087816	0.714988697778398	7	0.238624397254825	0.0901915445555643	0.538216518739453	0.891760876817344	0.714988697778398	possibly_wt-like
D22R	22	D	R	missense	0	NA	0.765887483395796	wt-like	0.999002604514883	0.727850454773167	0.734923726133571	0.794175864060487	0.806572797157739	0.6945333266007	0.724720547555196	0.813308249998818	0.831014900886688	NA	NA	NA	NA	1.42004606259912	0.866932047937013	0.710029703008516	0.0509026226653336	8	0.0179967948334187	0.730614413685139	0.801160553106453	0.280695638722825	3	0.162059702576977	0.681371424118735	1.31663378491103	0.829464334610092	11	0.11447272865319	0.0345148263337088	0.761816518063368	0.897112151156816	0.829464334610092	wt-like
D22S	22	D	S	missense	0	NA	0.942406270438219	wt-like	0.609750828569916	0.964659732198654	0.964106009629656	0.933198035912301	1.07129790228496	0.936313642934019	0.863866395461092	0.892217622850662	0.913590822234411	NA	NA	NA	NA	1.09903933595933	0.188509538327379	0.54170361142304	0.0623570388485087	8	0.0220465425122468	0.899195841130584	0.985616699745854	0.326192338259608	3	0.188327234301778	0.240636232030394	0.978865425109437	0.851682059019591	11	0.176936539688866	0.0533483739865269	0.747121167372225	0.956242950666957	0.851682059019591	wt-like
D22T	22	D	T	missense	0	NA	0.712548272707605	possibly_wt-like	0.627073113100783	NA	0.354118836949329	0.833440610135234	0.46279788489431	0.744807482569044	0.7585804985196	0.912529680965977	0.921562914919745	NA	NA	NA	NA	-0.126631454170231	0.98014993225162	1.02770086122096	0.22071896936367	7	0.0834239289386793	0.549040376538965	0.876056168876246	0.502469711514009	3	0.290101023202247	0.0584855557461604	1.19566067045541	0.686905724825559	10	0.274086381360654	0.0866737240733186	0.517028347235892	0.856783102415225	0.686905724825559	possibly_low
D22V	22	D	V	missense	1	NA	0.674536209749373	possibly_low	0.60481088437529	0.797884078196633	0.754778998199707	0.654187121082814	0.66363948508788	0.575615048244754	0.534732113300688	0.677351044948719	0.738101788933786	0.811596151153896	0.750535923478155	0.216492787559925	0.412374450096878	0.817219332636515	0.789667799817275	0.435789745884389	0.0890950643960715	8	0.0314998621023571	0.612797614510775	0.736274804987971	0.214221619881337	7	0.0809681616656325	0.446116203616234	0.763505565134347	0.641997724574801	15	0.137997930371649	0.0356309124093659	0.572162419516143	0.711833029633459	0.641997724574801	low
D22W	22	D	W	missense	0	NA	0.839372799229057	possibly_wt-like	NA	NA	1.05137142610277	0.689852230086405	0.839430742919318	1.12761054554966	0.688790976350274	0.639180874365911	NA	NA	NA	NA	NA	NA	NA	NA	0.206461866850247	6	0.0842877041875912	0.674171934681813	1.0045736637763	NA	NA	NA	NA	NA	0.839372799229056	6	0.16676477229486	0.0680814331989718	0.705935642143202	0.972809956314911	0.839372799229056	possibly_wt-like
D22X	22	D	X	nonsense	0	NA	NA	NA	NA	NA	NA	NA	NA	NA	NA	NA	NA	NA	NA	NA	NA	NA	NA	NA	NA	NA	NA	NA	NA	NA	NA	NA	NA	NA	NA	0	NA	NA	NA	NA	NA	unknown
D22Y	22	D	Y	missense	1	NA	NA	NA	0.403887164262456	NA	NA	NA	NA	NA	NA	NA	NA	0.873694827979348	NA	NA	NA	NA	-0.0659204994544364	NA	NA	NA	NA	NA	NA	0.469807663716892	2	0.332204184867624	-0.247221073591572	1.05499540211648	0.403887164262456	2	0.469807663716892	0.332204184867624	-0.247221073591572	1.05499540211648	NA	unknown
D236A	236	D	A	missense	1	NA	0.894137561379933	wt-like	0.751481964358544	NA	0.931434444075178	0.928350179708362	0.994998607505261	0.812087817615657	0.864407003438065	0.755699799735855	0.971985077581153	NA	NA	NA	NA	0.994662210824025	1.07262429887458	0.187159383377026	0.0871548693344258	7	0.0329414442581743	0.829573517035178	0.958701605724689	0.376215053987678	3	0.217207862692976	0.32576237632139	1.1772015523957	0.851340882273516	10	0.159815129218402	0.0505379812884276	0.752288259096839	0.950393505450193	0.851340882273516	wt-like
D236C	236	D	C	missense	0	NA	0.624439115947444	possibly_low	NA	NA	NA	0.799828000612628	0.57751475310531	0.723394388596155	0.548444471105775	0.327926311358775	0.76952677090602	NA	NA	NA	NA	NA	NA	NA	0.177482821494502	6	0.0724570584618335	0.482425890936537	0.766452340958351	NA	NA	NA	NA	NA	0.624439115947444	6	0.139810604090824	0.0570774401087988	0.512569389004456	0.736308842890431	0.624439115947444	possibly_low
D236D	236	D	D	synonymous	0	NA	0.941609669314936	wt-like	-0.145527124188242	0.601549410930318	1.18198430276417	1.09925646685243	1.20146593645479	NA	1.2445069689692	0.636465509515374	0.626039089718274	-0.225133748922048	NA	NA	NA	NA	-0.0659204994544364	NA	0.302831982896113	7	0.114459730825669	0.717272719216477	1.1659466194134	0.0796066247338059	2	0.0562903841766469	-0.255854249850394	-0.0351999985260911	0.700023715203119	9	0.428248625384025	0.142749541794675	0.420239754475961	0.979807675930277	0.700023715203119	possibly_low
D236E	236	D	E	missense	1	NA	1.00540272937462	wt-like	1.18401796783412	0.739154436092471	0.931597145832939	0.995923379152479	0.951417637300926	1.39700191753803	1.19923099541963	1.12633524897733	0.702561074683135	NA	NA	NA	NA	NA	NA	1.18401796783412	0.231947262813404	8	0.0820057412065081	0.844674430084348	1.16613102866488	0	1	0	1.18401796783412	1.18401796783412	1.02524886698123	9	0.179020147076488	0.0596733823588292	0.908291186722236	1.14220654724022	1.02524886698123	wt-like
D236F	236	D	F	missense	0	NA	0.558126739401568	possibly_low	NA	0.773591758277026	0.506298346784338	0.752556547866905	0.708407323091345	0.189165011859797	NA	0.554004705639937	0.422863482291627	NA	NA	NA	NA	NA	NA	NA	0.209739702636079	7	0.0792741561759575	0.402752248391888	0.713501230411248	NA	NA	NA	NA	NA	0.558126739401568	7	0.160050117437306	0.0604932582922564	0.439562131841266	0.676691346961869	0.558126739401568	low
D236G	236	D	G	missense	1	NA	0.923365840780096	wt-like	0.610775081283059	0.898522177398913	0.9127300719871	0.939297857601273	1.10410058708482	0.742926494563654	0.814694581688726	0.975331357810643	0.999323598105639	NA	NA	-0.332181694304733	NA	1.06863333534399	0.578316973141509	1.12833171095147	0.111154333469626	8	0.0392989914773218	0.846341232855799	1.00039044870439	0.487707441864671	4	0.243853720932335	0.1328305707596	1.08871959180652	0.81916892094775	12	0.245486554783641	0.0708658642433845	0.680274379297412	0.958063462598089	0.81916892094775	possibly_wt-like
D236H	236	D	H	missense	1	NA	0.804146121613007	possibly_wt-like	1.08016212478914	0.921803856905588	0.594364875134674	NA	1.29569542000633	0.762766960871266	0.800138716564088	0.511083638786984	0.743169383022116	NA	NA	NA	NA	NA	1.08016212478914	NA	0.255213734781721	7	0.0964617247714897	0.615084615174272	0.993207628051742	0	1	0	1.08016212478914	1.08016212478914	0.838648122010023	8	0.195429258917747	0.0690946771115002	0.703225043348059	0.974071200671988	0.838648122010023	possibly_wt-like
D236I	236	D	I	missense	0	NA	0.548987743719656	possibly_low	0.404747445082972	0.435319209569441	0.368662248902071	0.4079605585378	0.438861084117157	0.867473493451936	NA	NA	0.775649867739532	NA	NA	NA	NA	NA	NA	0.404747445082972	0.214598815980108	6	0.0876095997594483	0.377276083491169	0.720699403948144	0	1	0	0.404747445082972	0.404747445082972	0.528381986771558	7	0.167531253613815	0.0633208619847206	0.404275377811475	0.652488595731642	0.528381986771558	low
D236K	236	D	K	missense	0	NA	0.788976492705384	possibly_wt-like	NA	NA	NA	NA	NA	0.494028035538546	NA	1.08392494987222	NA	NA	NA	NA	NA	NA	NA	NA	0.417120108326362	2	0.294948457166838	0.210888139362727	1.36706484604804	NA	NA	NA	NA	NA	0.788976492705383	2	0.294948457166837	0.20856005416318	0.380206297931827	1.19774668747894	NA	unknown
D236L	236	D	L	missense	0	NA	0.611624056847408	low	0.734954239698804	0.63575805669304	0.652214934132813	0.599614163558264	0.793089918263611	0.622468861168065	0.414357837873484	0.654457525700496	0.52103115738949	NA	NA	NA	NA	NA	0.553409629087626	0.916498850309981	0.109790395155556	8	0.038816766461822	0.535544592585934	0.687703521108881	0.181544610611177	2	0.128371425251035	0.4833508695627	0.986557609834907	0.636290093417687	10	0.0942201709472306	0.0297950341723673	0.577892899521707	0.694687287313667	0.636290093417687	low
D236M	236	D	M	missense	0	NA	0.654978070782411	possibly_low	0.578011624565456	0.8422157336538	0.592766898303302	0.728590253029603	0.549946746612463	0.638051873427621	0.550411845270314	0.715414971814425	0.622426244147763	NA	NA	NA	NA	0.121724402930107	1.0342988462008	NA	0.100932323089143	8	0.0356849650486222	0.585036824497541	0.724919317067281	0.456287221635349	2	0.322643788587124	-0.0543585809008629	1.21038183003177	0.63958478153902	10	0.15243613570851	0.0482045386553416	0.545105621883181	0.734063941194858	0.63958478153902	possibly_low
D236N	236	D	N	missense	1	NA	0.602299502511524	possibly_low	1.26038885959734	NA	0.728381253992169	0.903186873688923	0.810240463669197	0.0891612820773431	0.0394880334017285	0.732840929168937	0.912797681582374	NA	NA	NA	NA	1.14004402746131	1.4713705498475	1.16975200148322	0.374874874197956	7	0.141689384270631	0.324593412349432	0.880005592673617	0.140654460166769	3	0.0812068904400055	1.10122627903844	1.41955144015624	0.79972630963727	10	0.321806747981781	0.101764229003422	0.600272085876077	0.999180533398464	0.79972630963727	possibly_wt-like
D236P	236	D	P	missense	0	NA	0.769593674917068	possibly_wt-like	1.07041571196993	NA	0.988395228744263	0.892701648593939	0.959103006021563	NA	0.0447173845159484	NA	0.963051106709626	NA	NA	NA	NA	NA	0.712581168402864	1.42825025553699	0.406760031842226	5	0.181908616345839	0.413059338401709	1.12612801143243	0.357834543567063	2	0.253027232299063	0.574491449555913	1.56633997438394	0.855542828360742	7	0.272510601086478	0.102999325729078	0.653667859499839	1.05741779722164	0.855542828360742	possibly_wt-like
D236Q	236	D	Q	missense	0	NA	NA	NA	NA	NA	NA	NA	NA	NA	NA	NA	NA	NA	NA	NA	NA	NA	NA	NA	NA	NA	NA	NA	NA	NA	NA	NA	NA	NA	NA	0	NA	NA	NA	NA	NA	unknown
D236R	236	D	R	missense	0	NA	0.643559196767594	possibly_low	0.577796303880498	0.388964929829341	0.641589808942952	0.917776458542863	0.813380652070216	0.346506361624164	NA	NA	0.753136969596029	NA	NA	NA	NA	0.0566123075843736	0.925999065458791	0.750777538598329	0.231993201515754	6	0.0947108279180451	0.457929385102255	0.829189008432933	0.347455997530749	3	0.200603813705928	0.184620053855496	0.970972553905499	0.621638232471895	9	0.238406910750624	0.079468970250208	0.465881912893003	0.777394552050788	0.621638232471895	possibly_low
D236S	236	D	S	missense	0	NA	0.854998871996099	wt-like	0.582366274058367	1.02816952287325	0.698274581502986	0.914923749433493	0.982877246892692	0.767023607054908	NA	NA	0.738724524219268	NA	NA	NA	NA	1.05929199246868	0.36777384192928	0.320032987777142	0.138386284327794	6	0.0564959640004679	0.74426881728331	0.965728926708887	0.317950478940209	3	0.1835687946051	0.222578047946941	0.942154500169794	0.764121339350189	9	0.207039871549351	0.0690132905164503	0.628857775483347	0.899384903217031	0.764121339350189	possibly_wt-like
D236T	236	D	T	missense	0	NA	0.671762279708572	possibly_low	1.0216634364703	0.585520086980389	0.648263787484956	0.680460784289337	0.425733830601602	0.856773812804696	0.695618311033444	0.702726777572199	0.779000846901953	NA	NA	NA	NA	0.922352987344013	1.13176680898907	1.01087051307783	0.12864838277039	8	0.0454840719228128	0.58261513686963	0.760909422547515	0.0734022483458461	3	0.042378807841598	0.938602499393029	1.10472437354758	0.767189867916317	11	0.157239205370177	0.0474094042315013	0.674269143094074	0.860110592738561	0.767189867916317	possibly_wt-like
D236V	236	D	V	missense	1	NA	0.487043297714837	low	0.917537921111316	0.44602331701946	0.557331468236196	0.522014387503306	0.61536154773281	0.405855505873213	0.339987511263595	0.456840073142278	0.55293257094784	NA	NA	NA	NA	1.52234449406244	0.414788656714164	0.815480612557345	0.0908547578082913	8	0.0321220076746521	0.4240853195614	0.550001275868275	0.403204381967415	3	0.232790158467324	0.461277594559989	1.37379824766264	0.604450922277513	11	0.207242525003646	0.0624859723675402	0.48198066689817	0.726921177656857	0.604450922277513	possibly_low
D236W	236	D	W	missense	0	NA	NA	NA	1.02897544099695	NA	NA	NA	NA	NA	NA	NA	NA	NA	NA	NA	NA	NA	1.65320343691093	0.404747445082972	NA	NA	NA	NA	NA	0.624227995913981	2	0.441395848917264	0.163855474193632	1.89409540780027	1.02897544099695	2	0.624227995913979	0.441395848917263	0.163855474193633	1.89409540780027	NA	unknown
D236X	236	D	X	nonsense	0	NA	-0.00436788642288716	low	NA	NA	0.0244239147470067	0.0210307166355796	-0.0585582906512478	NA	NA	NA	NA	NA	NA	NA	NA	NA	NA	NA	0.0469609239813347	3	0.0271129021020171	-0.0575081980592011	0.0487724252134267	NA	NA	NA	NA	NA	-0.00436788642288717	3	0.0361269361522404	0.0208578963124924	-0.0452486119886431	0.0365128391428688	NA	unknown
D236Y	236	D	Y	missense	1	NA	NA	NA	NA	NA	NA	NA	NA	NA	NA	NA	NA	NA	NA	NA	NA	NA	NA	NA	NA	NA	NA	NA	NA	NA	NA	NA	NA	NA	NA	0	NA	NA	NA	NA	NA	unknown
D24A	24	D	A	missense	1	NA	NA	NA	NA	NA	NA	NA	NA	NA	NA	NA	NA	NA	NA	NA	NA	NA	NA	NA	NA	NA	NA	NA	NA	NA	NA	NA	NA	NA	NA	0	NA	NA	NA	NA	NA	unknown
D24C	24	D	C	missense	0	NA	NA	NA	NA	NA	NA	NA	NA	NA	NA	NA	NA	NA	NA	NA	NA	NA	NA	NA	NA	NA	NA	NA	NA	NA	NA	NA	NA	NA	NA	0	NA	NA	NA	NA	NA	unknown
D24E	24	D	E	missense	1	NA	0.82740114356139	possibly_wt-like	0.994963737126602	1.0724665970037	0.887870756617734	0.85013021529563	1.01573986434675	0.547190601984744	0.763337826075755	0.655072143605419	NA	NA	NA	NA	NA	NA	NA	0.994963737126602	0.187980972222724	7	0.0710501291019241	0.688145449424698	0.966656837698083	0	1	0	0.994963737126602	0.994963737126602	0.848346467757042	8	0.144859707901302	0.0512156408888565	0.747965656169746	0.948727279344337	0.848346467757042	wt-like
D24F	24	D	F	missense	0	NA	NA	NA	NA	NA	NA	NA	NA	NA	NA	NA	NA	NA	NA	NA	NA	NA	NA	NA	NA	NA	NA	NA	NA	NA	NA	NA	NA	NA	NA	0	NA	NA	NA	NA	NA	unknown
D24G	24	D	G	missense	1	NA	0.874868539085298	wt-like	1.1176804665755	0.973647088151503	0.935872830141318	0.826785041805773	0.873622291653152	0.83755010669814	0.754992314338731	0.92666176986916	0.869816870024605	NA	NA	NA	NA	0.705921851379824	1.52505100532396	1.1220685430227	0.0699625756048169	8	0.0247355058197213	0.826387838539263	0.923349239631332	0.274505743463782	3	0.158485964882913	0.807053683349908	1.42830724980109	0.941089973855351	11	0.144999402714929	0.0437189648755508	0.8554023772579	1.0267775704528	0.941089973855351	wt-like
D24H	24	D	H	missense	1	NA	NA	NA	NA	NA	NA	NA	NA	NA	NA	NA	NA	NA	NA	NA	NA	NA	NA	NA	NA	NA	NA	NA	NA	NA	NA	NA	NA	NA	NA	0	NA	NA	NA	NA	NA	unknown
D24I	24	D	I	missense	0	NA	0.379687125124571	possibly_low	0.355723071967546	NA	NA	NA	NA	NA	0.18948549197199	NA	0.569888758277153	NA	NA	NA	NA	NA	0.355723071967546	NA	0.268985729189893	2	0.190201633152582	0.00689877434481173	0.752475475904331	0	1	0	0.355723071967546	0.355723071967546	0.371699107405563	3	0.132126433914393	0.0762832321875403	0.222186719693677	0.521211495117449	NA	unknown
D24K	24	D	K	missense	0	NA	NA	NA	NA	NA	NA	NA	NA	NA	NA	NA	NA	NA	NA	NA	NA	NA	NA	NA	NA	NA	NA	NA	NA	NA	NA	NA	NA	NA	NA	0	NA	NA	NA	NA	NA	unknown
D24L	24	D	L	missense	0	NA	0.475743791732349	low	0.561985838154167	0.432218247137094	0.271981287961494	0.432395685936461	NA	0.739254834061479	0.513381026046797	NA	0.465231669250769	NA	NA	NA	NA	0.479490589571196	0.66461062844257	0.541856296448735	0.152484638443789	6	0.0622515929666772	0.353732911537415	0.597754671927283	0.0684165268589353	3	0.0395003001990256	0.484566672385557	0.639405003922777	0.504491140539622	9	0.0980307161869099	0.0326769053956366	0.440445582837951	0.568536698241292	0.504491140539622	low
D24M	24	D	M	missense	0	NA	0.429436416543129	possibly_low	NA	0.606219183248372	0.547811575763231	0.577160758763356	NA	NA	-0.0134458516024456	NA	NA	NA	NA	NA	NA	NA	NA	NA	0.296216142732809	4	0.148108071366405	0.139149930845287	0.71972290224097	NA	NA	NA	NA	NA	0.429436416543128	4	0.221441134072787	0.110720567036393	0.212428092803944	0.646444740282312	0.429436416543128	low
D24N	24	D	N	missense	1	NA	0.849291645696078	wt-like	NA	NA	0.918702324410167	0.822917483780827	0.784073556854833	NA	NA	NA	0.871473217738485	NA	NA	NA	NA	NA	NA	NA	0.0584775170091303	4	0.0292387585045651	0.791984732074466	0.90659855931769	NA	NA	NA	NA	NA	0.849291645696078	4	0.045796125378248	0.022898062689124	0.804412267509655	0.894171023882501	0.849291645696078	wt-like
D24P	24	D	P	missense	0	NA	NA	NA	NA	NA	NA	NA	NA	NA	NA	NA	NA	NA	NA	NA	NA	NA	NA	NA	NA	NA	NA	NA	NA	NA	NA	NA	NA	NA	NA	0	NA	NA	NA	NA	NA	unknown
D24Q	24	D	Q	missense	0	NA	NA	NA	NA	NA	NA	NA	NA	NA	NA	NA	NA	NA	NA	NA	NA	NA	NA	NA	NA	NA	NA	NA	NA	NA	NA	NA	NA	NA	NA	0	NA	NA	NA	NA	NA	unknown
D24R	24	D	R	missense	0	NA	0.673782955571218	possibly_low	0.814832985226504	0.632629772057877	0.616595716102935	0.525226137796829	0.950364587367238	NA	0.762099152447341	NA	0.555782367655089	NA	NA	NA	NA	0.466330269149224	1.06166983622031	0.916498850309981	0.158274686165983	6	0.064615370050967	0.547139157423595	0.800426753718841	0.23233514405152	3	0.134138757960356	0.551925850693272	1.07774011975974	0.72079963212298	9	0.179429755078433	0.0598099183594777	0.603574346220123	0.838024918025838	0.72079963212298	possibly_wt-like
D24S	24	D	S	missense	0	NA	0.627967398799404	possibly_low	0.273666286509249	1.19114181873988	0.54651889993403	0.821741148981865	0.760365446106471	0.554736200505038	0.033835382775006	0.517024544949036	0.598375748403911	NA	NA	NA	NA	NA	0.0597161474544213	0.487616425564076	0.327417696942005	8	0.115759636894087	0.40108267962356	0.854852117975249	0.213950139054827	2	0.151285594161473	-0.0228480294269819	0.570180602445479	0.557107176341373	10	0.228639091373327	0.0723020290891068	0.415397803317557	0.69881654936519	0.557107176341373	low
D24T	24	D	T	missense	0	NA	NA	NA	0.346172102312747	NA	NA	NA	NA	NA	NA	NA	NA	NA	0.346172102312747	NA	NA	NA	NA	NA	NA	NA	NA	NA	NA	0	1	0	0.346172102312747	0.346172102312747	0.346172102312747	1	0	0	0.346172102312747	0.346172102312747	NA	unknown
D24V	24	D	V	missense	1	NA	0.371202092913657	low	NA	NA	0.202112589117611	0.540291596709703	NA	NA	NA	NA	NA	NA	NA	NA	NA	NA	NA	NA	0.239128669523306	2	0.169089503796046	0.0397927553096575	0.702611430517656	NA	NA	NA	NA	NA	0.371202092913657	2	0.169089503796046	0.119564334761653	0.136860302945328	0.605543882881986	NA	unknown
D24W	24	D	W	missense	0	NA	NA	NA	NA	NA	NA	NA	NA	NA	NA	NA	NA	NA	NA	NA	NA	NA	NA	NA	NA	NA	NA	NA	NA	NA	NA	NA	NA	NA	NA	0	NA	NA	NA	NA	NA	unknown
D24X	24	D	X	nonsense	0	NA	NA	NA	NA	NA	NA	NA	NA	NA	NA	NA	NA	NA	NA	NA	NA	NA	NA	NA	NA	NA	NA	NA	NA	NA	NA	NA	NA	NA	NA	0	NA	NA	NA	NA	NA	unknown
D24Y	24	D	Y	missense	1	NA	0.647107290268216	possibly_low	NA	NA	0.346222303987413	0.742869312145246	0.57072914189063	NA	NA	NA	0.928608403049575	NA	NA	NA	NA	NA	NA	NA	0.248179127412646	4	0.124089563706323	0.403896214546534	0.890318365989898	NA	NA	NA	NA	NA	0.647107290268216	4	0.188631567329195	0.0943157836645973	0.462251751111934	0.831962829424498	0.647107290268216	possibly_low
D252A	252	D	A	missense	1	NA	0.224812435046792	low	-0.116817707157133	NA	0.19914598141481	0.272743576744449	0.394352277813189	0.0118319184928689	0.155862177717719	0.3296035064907	0.21014760665381	NA	NA	NA	NA	-0.126631454170231	NA	-0.107003960144036	0.12450634771985	7	0.0470589761022367	0.132578536737077	0.317046333356507	0.00981374701309758	2	0.00693936706181053	-0.130418616673786	-0.103216797640481	0.148894625668142	9	0.14855274951685	0.0495175831722833	0.0518419460490002	0.245947305287284	0.148894625668142	low
D252C	252	D	C	missense	0	NA	0.339534149827248	low	0.860128740836126	0.428440439617485	0.148183182852083	0.218524498986475	0.377602481074961	0.585535208668078	NA	NA	0.278919087764408	NA	NA	NA	NA	NA	NA	0.860128740836126	0.157989088906088	6	0.0644987754578537	0.213118872882919	0.465949426771578	0	1	0	0.860128740836126	0.860128740836126	0.413904805685659	7	0.180682849161346	0.0682916978650738	0.280055537427024	0.547754073944295	0.413904805685659	low
D252E	252	D	E	missense	1	NA	0.258352575650627	low	0.392821570174926	0.238682829863414	0.276265750514727	0.337329559159956	0.427873889851019	0.0782984769682998	NA	0.178463146660015	0.271554376536959	NA	NA	NA	NA	NA	NA	0.392821570174926	0.111548724397981	7	0.0421614548319343	0.175717642644224	0.34098750865703	0	1	0	0.392821570174926	0.392821570174926	0.275161199966165	8	0.0834114924589925	0.0294904159733221	0.217361046769349	0.332961353162981	0.275161199966165	low
D252F	252	D	F	missense	0	NA	0.204950557562182	low	0.105475999479602	0.144552661586649	0.281662293929456	0.21725466680952	0.335688755403005	0.121472593944015	0.110360610499362	0.0327506799865493	0.3958621983389	NA	NA	NA	NA	0.371619485349888	-0.00950277156423154	-0.0456887153468513	0.124666609534673	8	0.0440763024947515	0.118562592100776	0.291338523023588	0.177428990580191	3	0.102438675473517	-0.0953001150724777	0.306252114031681	0.177821132630569	11	0.12963304303235	0.0390858331063908	0.1012143074363	0.254427957824839	0.177821132630569	low
D252G	252	D	G	missense	1	0.162100709900347	0.287563093557784	low	0.553088188721602	0.278521023833183	0.298625879495314	0.432322546416551	0.397350063478456	0.0346985047146324	0.269893542550725	0.335900718983444	0.253192468989963	NA	NA	NA	NA	0.642760864216456	0.430438388675381	0.586065313272968	0.120108998950666	8	0.0424649438197718	0.204333333065514	0.370792854050053	0.0817665333641469	3	0.0472079300484927	0.46056234604187	0.645614031401334	0.359979028602461	11	0.125280369645001	0.0377734527008635	0.285944421737042	0.434013635467881	0.359979028602461	low
D252H	252	D	H	missense	1	NA	0.222843067338306	low	0.436764381750117	NA	0.310193292339589	0.26609226468823	0.379921738276116	0.0296720216446117	NA	0.00586983071155966	0.345309256369728	NA	NA	NA	NA	0.466330269149224	0.408173130216738	0.435789745884389	0.16344091868644	6	0.0667244756455825	0.0920654981856442	0.353620636490967	0.0197105915994046	3	0.011379915365803	0.414460157486029	0.459068606014205	0.294150172142243	9	0.12907031097385	0.0430234369912835	0.209825785148199	0.378474559136287	0.294150172142243	low
D252I	252	D	I	missense	0	NA	0.263376405309185	low	NA	NA	0.176706155701243	0.205459216862689	0.260011679617261	0.536597142702198	NA	NA	0.138107831662532	NA	NA	NA	NA	NA	NA	NA	0.159074857495363	5	0.0711404389741449	0.123943707075491	0.402809103542878	NA	NA	NA	NA	NA	0.263376405309185	5	0.109288294957205	0.0488752113338717	0.167582751358012	0.359170059260357	0.263376405309185	low
D252K	252	D	K	missense	0	NA	0.0563653617499766	low	NA	NA	NA	NA	NA	-0.101713566798026	NA	-0.0261428557026851	0.296952507750641	NA	NA	NA	NA	NA	NA	NA	0.211753073671724	3	0.122255694086101	-0.183251395563727	0.29598211906368	NA	NA	NA	NA	NA	0.0563653617499766	3	0.16039143066711	0.0926020356713649	-0.125131293060992	0.237862016560945	NA	unknown
D252L	252	D	L	missense	0	NA	0.187494061384016	low	0.354010510705304	0.144571501373633	0.217021731243649	0.300563857562134	0.235285214313957	0.116284111500288	0.0685064734049265	0.250194981076478	0.167524620597062	NA	NA	NA	NA	0.497423228943308	0.231042455906255	0.333565847266348	0.0768505874152355	8	0.0271707857497413	0.134240299882869	0.240747822885163	0.0956084788253362	3	0.0551995809866185	0.24582132000983	0.462199701400778	0.23290763847164	11	0.082271806691641	0.0248058830564385	0.184289001076308	0.281526275866972	0.23290763847164	low
D252M	252	D	M	missense	0	NA	0.227837960978434	low	-0.116817707157133	0.198420839950667	NA	0.161822122836889	0.422949529171285	NA	NA	NA	0.128159351954892	NA	NA	NA	NA	-0.126631454170231	NA	-0.107003960144036	0.133201360146502	4	0.0666006800732511	0.0973030266889869	0.35837289526788	0.00981374701309758	2	0.00693936706181053	-0.130418616673786	-0.103216797640481	0.112952738266578	6	0.153180296949141	0.0625355943622336	-0.00961477443520625	0.235520250968362	0.112952738266578	low
D252N	252	D	N	missense	1	NA	0.325756304197102	low	0.350356791677712	0.0360699808062658	0.397996049335142	0.517998316381471	0.539762300796091	0.249420185296791	0.0961995981590004	0.477571360809321	0.291032641992731	NA	NA	NA	NA	NA	0.507120812667353	0.19359277068807	0.190738913938553	8	0.0674363897410541	0.193583409057229	0.457929199336974	0.156764020989641	2	0.110848902287846	0.133096935467735	0.567616647887689	0.330676401693224	10	0.157413366304652	0.0497784771677103	0.233112379239262	0.428240424147185	0.330676401693224	low
D252P	252	D	P	missense	0	NA	0.197543922388019	low	0.352987451604238	0.105146321554989	0.17039621001883	0.261660375862544	0.371766980039084	0.00680579004089437	0.472174126194337	0.034502068501968	0.157899506891504	NA	NA	NA	NA	NA	-0.0659204994544364	0.771895402662912	0.161994716899149	8	0.0572737814178915	0.0852893735505322	0.309798471225505	0.418907951058674	2	0.296212652886551	-0.227578679818466	0.933553583026942	0.228632628231263	10	0.192593274366765	0.0609033409028701	0.109264273523472	0.348000982939053	0.228632628231263	low
D252Q	252	D	Q	missense	0	NA	NA	NA	0.686674412463772	NA	NA	NA	NA	NA	NA	NA	NA	NA	NA	NA	NA	1.65225371578814	0.192407404207924	0.215362117395256	NA	NA	NA	NA	NA	0.643719535549576	3	0.371651647132169	-0.0417494307102672	1.41509825563781	0.686674412463773	3	0.643719535549578	0.37165164713217	-0.0417494307102678	1.41509825563781	NA	unknown
D252R	252	D	R	missense	0	NA	0.202352428495965	low	0.375845344268105	0.229348631250549	0.272195998501695	0.373678153927262	0.134001671833618	-0.0533276934844472	0.161428048482041	0.293062345934449	0.208432271522553	NA	NA	NA	NA	0.878158974812265	0.260039256596252	-0.0106621986042014	0.128142572736974	8	0.0453052410705023	0.113555787686876	0.291149069305054	0.334875753696107	3	0.193340606541526	-0.00309528130241477	0.754785969838625	0.249668678252003	11	0.150689334274892	0.0454345437907508	0.160618608768124	0.338718747735883	0.249668678252003	low
D252S	252	D	S	missense	0	NA	0.336287205130513	low	0.502586683913051	0.496910731179466	0.231595489785537	0.354813031319035	0.461739829047361	0.256153780642985	0.0569461349503866	0.52585806836361	0.306280575755726	NA	NA	NA	NA	0.390707515658356	0.0645675350164032	1.05248500106439	0.157721340465988	8	0.055762914690666	0.226993900663829	0.445580509597198	0.366598878100895	3	0.211655960956167	0.0877486233257488	0.917424744500354	0.381641608434841	11	0.185362382388905	0.0558888611482162	0.272101453447378	0.491181763422305	0.381641608434841	low
D252T	252	D	T	missense	0	NA	0.124511340931345	low	-0.107003960144036	NA	0.0554774946133508	NA	NA	0.193545187249338	NA	NA	NA	NA	NA	NA	NA	NA	NA	-0.107003960144036	0.0976286017256867	2	0.0690338463179938	-0.0107925115661962	0.259815193428885	0	1	0	-0.107003960144036	-0.107003960144036	0.0473395739062176	3	0.102895689366836	0.0594068539543947	-0.0690957202792269	0.163774868091662	NA	unknown
D252V	252	D	V	missense	1	NA	0.330856866470537	low	0.289646814222373	0.139984480669125	0.277797369768034	0.253079716331861	0.354652186547907	0.552714043151262	0.555756573115715	NA	0.182013695709853	NA	NA	0.301557135207709	0.593428238072795	0.373026531202618	0.253710787327793	-0.0734886206990506	0.167241270110504	7	0.0632112585227106	0.206965076348574	0.4547486565925	0.159628584726402	5	0.0713880733200637	0.149728761589343	0.429564866855402	0.313686011367135	12	0.14352458587577	0.0414319791453528	0.232480824434029	0.394891198300241	0.313686011367135	low
D252W	252	D	W	missense	0	NA	NA	NA	NA	NA	NA	NA	NA	NA	NA	NA	NA	NA	NA	NA	NA	NA	NA	NA	NA	NA	NA	NA	NA	NA	NA	NA	NA	NA	NA	0	NA	NA	NA	NA	NA	unknown
D252X	252	D	X	nonsense	0	NA	NA	NA	NA	NA	NA	NA	NA	NA	NA	NA	NA	NA	NA	NA	NA	NA	NA	NA	NA	NA	NA	NA	NA	NA	NA	NA	NA	NA	NA	0	NA	NA	NA	NA	NA	unknown
D252Y	252	D	Y	missense	1	NA	NA	NA	NA	NA	NA	NA	NA	NA	NA	NA	NA	NA	NA	NA	NA	NA	NA	NA	NA	NA	NA	NA	NA	NA	NA	NA	NA	NA	NA	0	NA	NA	NA	NA	NA	unknown
D268A	268	D	A	missense	1	NA	NA	NA	0.612575346038503	NA	NA	NA	NA	NA	NA	NA	NA	0.446399309882983	0.812805443109091	0.61068858733997	0.67989773731002	0.474695555908916	0.474059038770783	0.78948174994776	NA	NA	NA	NA	NA	0.12698825492896	7	0.0479970488525859	0.518502858923225	0.706647833153781	0.612575346038503	7	0.12698825492896	0.0479970488525859	0.518502858923225	0.706647833153781	0.612575346038503	low
D268C	268	D	C	missense	0	NA	NA	NA	0.606812966006306	NA	NA	NA	NA	NA	NA	NA	NA	0.911477569845176	0.246145278734606	0.429795067535804	0.810635259231426	0.205629698503435	0.492051532518769	1.15195635567493	NA	NA	NA	NA	NA	0.301037224780746	7	0.113781376020415	0.383805566894884	0.829820365117729	0.606812966006307	7	0.301037224780746	0.113781376020415	0.383805566894884	0.829820365117729	0.606812966006307	possibly_low
D268D	268	D	D	synonymous	NA	NA	NA	NA	0.789405677395183	NA	NA	NA	NA	NA	NA	NA	NA	0.735206450323974	0.871952692823176	0.648202809694761	0.710127674942193	0.70601136221725	0.951262382338008	0.90307636942692	NA	NA	NA	NA	NA	0.102306974972158	7	0.0386684018805201	0.713617002369643	0.865194352420723	0.789405677395183	7	0.102306974972158	0.0386684018805201	0.713617002369643	0.865194352420723	0.789405677395183	possibly_wt-like
D268E	268	D	E	missense	1	NA	NA	NA	1.05657516564601	NA	NA	NA	NA	NA	NA	NA	NA	1.19441389660136	1.1146307293222	0.880408425909781	0.745317805438012	1.2096275769455	1.16041779416596	1.09120993113926	NA	NA	NA	NA	NA	0.139264028555494	7	0.0526368551621193	0.953408825268806	1.15974150602322	1.05657516564601	7	0.139264028555494	0.0526368551621191	0.953408825268806	1.15974150602322	1.05657516564601	wt-like
D268F	268	D	F	missense	0	NA	NA	NA	0.485121278997177	NA	NA	NA	NA	NA	NA	NA	NA	0.022761192770557	0.964594893743522	0.159231804526922	0.836704730923015	0.942074720386388	-0.0146396683673406	NA	NA	NA	NA	NA	NA	0.429336836020464	6	0.175276029338519	0.141586574140495	0.828655983853859	0.485121278997177	6	0.429336836020464	0.175276029338518	0.141586574140495	0.828655983853859	0.485121278997177	possibly_low
D268G	268	D	G	missense	1	NA	0.60960493311257	possibly_low	0.706711773333053	0.672452853360408	NA	0.779821652341622	NA	0.437873260247347	0.352465053342993	0.456745745254909	0.958271034128139	0.594990351704015	0.525622304129645	0.650260530320723	0.713203662321292	0.823959484701176	0.893236281087212	0.745709799067308	0.233867594645981	6	0.0954760457091173	0.4224753221364	0.79673454408874	0.0997891810985075	7	0.0377167652459197	0.632788271837698	0.780635274828408	0.66189323169283	13	0.14667725310113	0.0406809505384873	0.582160033780539	0.74162642960512	0.66189323169283	possibly_low
D268H	268	D	H	missense	1	NA	NA	NA	0.839434879532811	NA	NA	NA	NA	NA	NA	NA	NA	0.607959082023501	0.732670381408969	0.868676860344402	0.753806823594543	1.05929199246868	0.425388761352594	1.42825025553699	NA	NA	NA	NA	NA	0.239404134214754	7	0.0904862574247097	0.66208507388456	1.01678468518106	0.839434879532811	7	0.239404134214754	0.0904862574247097	0.66208507388456	1.01678468518106	0.839434879532811	possibly_wt-like
D268I	268	D	I	missense	0	NA	NA	NA	0.872510535679695	NA	NA	NA	NA	NA	NA	NA	NA	1.01027969008268	0.848076175237677	0.818821281935408	0.757497693833509	0.892611616725783	0.948434115585089	0.831853176357722	NA	NA	NA	NA	NA	0.0667982329584188	7	0.0252473589180763	0.82302662149551	0.921994449863881	0.872510535679695	7	0.0667982329584188	0.0252473589180764	0.82302662149551	0.921994449863881	0.872510535679695	wt-like
D268K	268	D	K	missense	0	NA	NA	NA	0.328798095613444	NA	NA	NA	NA	NA	NA	NA	NA	0.0524332420683789	0.284710422210878	NA	0.17636110372696	NA	0.801687614447561	NA	NA	NA	NA	NA	NA	0.236444759417058	4	0.118222379708529	0.0970864892181086	0.56050970200878	0.328798095613444	4	0.236444759417058	0.118222379708529	0.0970864892181086	0.56050970200878	0.328798095613444	low
D268L	268	D	L	missense	0	NA	NA	NA	0.99779390058436	NA	NA	NA	NA	NA	NA	NA	NA	0.844087969510187	0.848305913298948	0.733662840121904	0.824789324426579	1.2294011836014	1.33426856488311	1.17004150824839	NA	NA	NA	NA	NA	0.211522729994235	7	0.079948077171744	0.841098548694513	1.15448925247421	0.99779390058436	7	0.211522729994235	0.0799480771717439	0.841098548694513	1.15448925247421	0.99779390058436	wt-like
D268M	268	D	M	missense	0	NA	NA	NA	0.752049489435708	NA	NA	NA	NA	NA	NA	NA	NA	0.4423972396234	0.647682528819544	0.728132858882077	0.513151149192412	1.03386765388432	1.28932179763252	0.609793198015685	NA	NA	NA	NA	NA	0.234025849327263	7	0.0884534568115159	0.578683899777068	0.925415079094348	0.752049489435708	7	0.234025849327264	0.0884534568115161	0.578683899777068	0.925415079094349	0.752049489435708	possibly_wt-like
D268N	268	D	N	missense	1	NA	NA	NA	0.48593748675734	NA	NA	NA	NA	NA	NA	NA	NA	0.568082874698701	0.47551338627291	0.0155818191875132	0.0574496798925238	1.65225371578814	-0.0659204994544364	0.698601430916033	NA	NA	NA	NA	NA	0.417464446037386	7	0.157786729346609	0.176681179999617	0.795193793515064	0.485937486757341	7	0.417464446037386	0.15778672934661	0.176681179999617	0.795193793515065	0.485937486757341	possibly_low
D268P	268	D	P	missense	0	NA	NA	NA	0.541906672846096	NA	NA	NA	NA	NA	NA	NA	NA	0.506510715997841	0.485952314408124	0.40285987683951	0.590639406689354	0.599964653851355	0.577607074927157	0.629812667209333	NA	NA	NA	NA	NA	0.065827746083661	7	0.0248805493578961	0.493141692189049	0.590671653503144	0.541906672846096	7	0.0658277460836611	0.0248805493578962	0.493141692189049	0.590671653503144	0.541906672846096	low
D268Q	268	D	Q	missense	0	NA	NA	NA	0.717340086480997	NA	NA	NA	NA	NA	NA	NA	NA	0.896604407953993	0.848371185019114	0.948832222341713	1.0528660731077	1.05929199246868	0.10223803030435	0.113176694171432	NA	NA	NA	NA	NA	0.348361556710346	7	0.1316682921987	0.459274975865649	0.975405197096345	0.717340086480997	7	0.348361556710347	0.1316682921987	0.459274975865649	0.975405197096346	0.717340086480997	possibly_wt-like
D268R	268	D	R	missense	0	NA	NA	NA	0.530903163541804	NA	NA	NA	NA	NA	NA	NA	NA	0.390776745934558	0.592211955745509	0.558663303146438	0.36605683528719	0.7660706758641	0.317953002771302	0.724589626043531	NA	NA	NA	NA	NA	0.147977973323532	7	0.0559304167042023	0.42128156116125	0.640524765922358	0.530903163541804	7	0.147977973323532	0.0559304167042022	0.42128156116125	0.640524765922358	0.530903163541804	low
D268S	268	D	S	missense	0	NA	0.83151809047764	possibly_wt-like	0.641169513830335	1.06393676268634	NA	NA	NA	0.665300977888656	0.925555758156331	0.786041824336976	0.716755129319894	0.472629165666924	1.02955125703244	0.772900967996634	0.792692470219854	0.366703779404469	0.507507831430622	0.546201125061398	0.162579425733174	5	0.0727077295364512	0.689013559188517	0.974022621766764	0.191896043930836	7	0.0725298871168739	0.499013547278506	0.783325480382163	0.720481420766712	12	0.174631752638051	0.0504118446973174	0.621676020765743	0.81928682076768	0.720481420766712	possibly_wt-like
D268T	268	D	T	missense	0	NA	NA	NA	0.84940216791447	NA	NA	NA	NA	NA	NA	NA	NA	0.774474699989418	0.8477456427459	0.839230052444177	0.647955064099115	1.24194029423981	0.636292371428697	0.958177050454178	NA	NA	NA	NA	NA	0.143232288247155	7	0.0541367163452417	0.743296153636535	0.955508182192405	0.849402167914471	7	0.143232288247156	0.0541367163452421	0.743296153636535	0.955508182192406	0.849402167914471	wt-like
D268V	268	D	V	missense	1	NA	0.851249460903308	wt-like	0.852234662065839	NA	0.891281676489813	0.893389360036961	NA	0.803730940099869	NA	0.807948690681847	0.859896637208051	0.825961379769209	0.676119524307102	0.926673774485298	0.892245672136062	1.21028101888871	0.790905058227834	0.643456206646656	0.04354908025126	5	0.0194757407598822	0.8130777104417	0.889421211364916	0.134998994089301	7	0.0510248236577386	0.752227845379164	0.952241478752514	0.851824161581451	12	0.0938038616260315	0.0270788423804078	0.798750605772815	0.904897717390087	0.851824161581451	wt-like
D268W	268	D	W	missense	0	NA	NA	NA	0.799950050310811	NA	NA	NA	NA	NA	NA	NA	NA	0.816157735251858	0.978573937130145	0.863307051786083	0.578471343430153	1.03352649523899	0.413114939028465	0.916498850309981	NA	NA	NA	NA	NA	0.173803948046573	7	0.0656917176303459	0.671196649672758	0.928703450948864	0.799950050310811	7	0.173803948046572	0.0656917176303458	0.671196649672758	0.928703450948863	0.799950050310811	possibly_wt-like
D268X	268	D	X	nonsense	0	NA	NA	NA	0.114756780843513	NA	NA	NA	NA	NA	NA	NA	NA	0.000634771143639714	0.0853811016861991	0.0973049654633609	0.0219030288262796	0.0481689474245405	0.302912477210898	0.24699217414967	NA	NA	NA	NA	NA	0.091540311335298	7	0.0345989855329465	0.0469440152973151	0.18256954638971	0.114756780843513	7	0.091540311335298	0.0345989855329465	0.0469440152973151	0.18256954638971	0.114756780843513	low
D268Y	268	D	Y	missense	1	NA	NA	NA	1.01228595222611	NA	NA	NA	NA	NA	NA	NA	NA	0.680822659610512	1.00349894139425	1.35328079058862	1.24045717104965	1.06254369193315	1.09286896773019	0.652529443276398	NA	NA	NA	NA	NA	0.200001946399191	7	0.07559363027159	0.864125159433158	1.16044674501906	1.01228595222611	7	0.200001946399191	0.0755936302715901	0.864125159433157	1.16044674501906	1.01228595222611	wt-like
D297A	297	D	A	missense	1	NA	NA	NA	NA	NA	NA	NA	NA	NA	NA	NA	NA	NA	NA	NA	NA	NA	NA	NA	NA	NA	NA	NA	NA	NA	NA	NA	NA	NA	NA	0	NA	NA	NA	NA	NA	unknown
D297C	297	D	C	missense	0	NA	NA	NA	NA	NA	NA	NA	NA	NA	NA	NA	NA	NA	NA	NA	NA	NA	NA	NA	NA	NA	NA	NA	NA	NA	NA	NA	NA	NA	NA	0	NA	NA	NA	NA	NA	unknown
D297E	297	D	E	missense	1	NA	NA	NA	NA	NA	NA	NA	NA	NA	NA	NA	NA	NA	NA	NA	NA	NA	NA	NA	NA	NA	NA	NA	NA	NA	NA	NA	NA	NA	NA	0	NA	NA	NA	NA	NA	unknown
D297F	297	D	F	missense	0	NA	0.904039370537377	wt-like	-0.0659204994544364	NA	1.07772600059973	0.977375667970391	0.861971811502535	0.647850798652254	NA	1.09041898782394	0.768892956675414	NA	NA	NA	NA	NA	-0.0659204994544364	NA	0.176606589226406	6	0.0720993381363339	0.762727264480987	1.04535147659377	0	1	0	-0.0659204994544364	-0.0659204994544364	0.765473674824261	7	0.271147728700201	0.102484208385821	0.564608317403955	0.966339032244567	0.765473674824261	possibly_wt-like
D297G	297	D	G	missense	1	NA	1.09446452954357	wt-like	NA	NA	1.18947214334676	NA	NA	1.18045328309583	0.815308921014147	1.19262377071752	NA	NA	NA	NA	NA	NA	NA	NA	0.186175188840446	4	0.0930875944202232	0.912016197072458	1.27691286201468	NA	NA	NA	NA	NA	1.09446452954356	4	0.139577804264709	0.0697889021323543	0.957680794843559	1.23124826424357	1.09446452954356	wt-like
D297H	297	D	H	missense	1	NA	1.07733407224445	wt-like	-0.107003960144036	NA	1.00033022066784	0.971724350055184	1.3786233364531	1.11217136374688	1.40469922761549	0.883084056470676	0.790705950701989	NA	NA	NA	NA	NA	NA	-0.107003960144036	0.236688458324199	7	0.0894598284178723	0.901996030482289	1.25267211400661	0	1	0	-0.107003960144036	-0.107003960144036	0.92929181819589	8	0.30527235188976	0.107930075065008	0.717752758219771	1.14083087817201	0.92929181819589	wt-like
D297I	297	D	I	missense	0	NA	1.14228512098721	wt-like	NA	NA	NA	0.991983626196162	1.29258661577825	NA	NA	NA	NA	NA	NA	NA	NA	NA	NA	NA	0.212558412378445	2	0.150301494791045	0.847699604374224	1.43687063760019	NA	NA	NA	NA	NA	1.14228512098721	2	0.150301494791044	0.106279206189222	0.933981704550825	1.35058853742359	NA	unknown
D297K	297	D	K	missense	0	NA	NA	NA	NA	NA	NA	NA	NA	NA	NA	NA	NA	NA	NA	NA	NA	NA	NA	NA	NA	NA	NA	NA	NA	NA	NA	NA	NA	NA	NA	0	NA	NA	NA	NA	NA	unknown
D297L	297	D	L	missense	0	NA	1.23695431895789	wt-like	1.4001498591353	NA	1.34975759201406	1.14071582421092	1.42354715510143	NA	NA	NA	1.03379670450517	NA	NA	NA	NA	NA	1.4001498591353	NA	0.180809595148743	4	0.0904047975743713	1.05976417168249	1.4141444662333	0	1	0	1.4001498591353	1.4001498591353	1.26959342699338	5	0.145869730108265	0.0652349264763256	1.14173532056566	1.39745153342109	1.26959342699338	wt-like
D297M	297	D	M	missense	0	NA	NA	NA	NA	NA	NA	NA	NA	NA	NA	NA	NA	NA	NA	NA	NA	NA	NA	NA	NA	NA	NA	NA	NA	NA	NA	NA	NA	NA	NA	0	NA	NA	NA	NA	NA	unknown
D297N	297	D	N	missense	1	NA	NA	NA	NA	NA	NA	NA	NA	NA	NA	NA	NA	NA	NA	NA	NA	NA	NA	NA	NA	NA	NA	NA	NA	NA	NA	NA	NA	NA	NA	0	NA	NA	NA	NA	NA	unknown
D297P	297	D	P	missense	0	NA	0.948532867460711	wt-like	1.04733566261487	1.08356247987281	0.890225385746105	1.14733798994743	1.14741937956258	NA	0.940128478951425	NA	0.482523490683917	NA	NA	NA	NA	1.05929199246868	0.77946414555609	1.30325084981983	0.252169567182552	6	0.102947794709289	0.746758897542681	1.15030683737874	0.178581011372517	3	0.103103794988078	0.845255937768831	1.2494153874609	0.981467132512096	9	0.1852282286913	0.0617427428970999	0.860453580127064	1.10248068489713	0.981467132512096	wt-like
D297Q	297	D	Q	missense	0	NA	NA	NA	NA	NA	NA	NA	NA	NA	NA	NA	NA	NA	NA	NA	NA	NA	NA	NA	NA	NA	NA	NA	NA	NA	NA	NA	NA	NA	NA	0	NA	NA	NA	NA	NA	unknown
D297R	297	D	R	missense	0	NA	NA	NA	0.654220957689491	NA	NA	NA	NA	NA	NA	NA	NA	NA	NA	NA	NA	0.654220957689491	NA	NA	NA	NA	NA	NA	NA	0	1	0	0.654220957689491	0.654220957689491	0.654220957689491	1	0	0	0.654220957689491	0.654220957689491	NA	unknown
D297S	297	D	S	missense	0	NA	NA	NA	NA	NA	NA	NA	NA	NA	NA	NA	NA	NA	NA	NA	NA	NA	NA	NA	NA	NA	NA	NA	NA	NA	NA	NA	NA	NA	NA	0	NA	NA	NA	NA	NA	unknown
D297T	297	D	T	missense	0	NA	NA	NA	NA	NA	NA	NA	NA	NA	NA	NA	NA	NA	NA	NA	NA	NA	NA	NA	NA	NA	NA	NA	NA	NA	NA	NA	NA	NA	NA	0	NA	NA	NA	NA	NA	unknown
D297V	297	D	V	missense	1	NA	1.04117571136974	wt-like	NA	NA	0.88372911432926	0.884425793918364	1.02719685442971	1.14373106248724	1.40833805572405	NA	0.899633387329814	NA	NA	NA	NA	NA	NA	NA	0.207323608222122	6	0.0846395086294809	0.87528532278679	1.20706609995269	NA	NA	NA	NA	NA	1.04117571136974	6	0.15657256515727	0.0639204820589974	0.915893868659666	1.16645755407981	1.04117571136974	wt-like
D297W	297	D	W	missense	0	NA	NA	NA	NA	NA	NA	NA	NA	NA	NA	NA	NA	NA	NA	NA	NA	NA	NA	NA	NA	NA	NA	NA	NA	NA	NA	NA	NA	NA	NA	0	NA	NA	NA	NA	NA	unknown
D297X	297	D	X	nonsense	0	NA	NA	NA	NA	NA	NA	NA	NA	NA	NA	NA	NA	NA	NA	NA	NA	NA	NA	NA	NA	NA	NA	NA	NA	NA	NA	NA	NA	NA	NA	0	NA	NA	NA	NA	NA	unknown
D297Y	297	D	Y	missense	1	NA	NA	NA	NA	NA	NA	NA	NA	NA	NA	NA	NA	NA	NA	NA	NA	NA	NA	NA	NA	NA	NA	NA	NA	NA	NA	NA	NA	NA	NA	0	NA	NA	NA	NA	NA	unknown
D301A	301	D	A	missense	1	NA	NA	NA	1.09844434249159	NA	NA	NA	NA	NA	NA	NA	NA	0.844952491396289	1.05447299483894	0.917644061960956	0.948803245540714	1.19371292301725	1.53887067508786	1.19065400559914	NA	NA	NA	NA	NA	0.179401307494135	7	0.067807320644187	0.965544436140827	1.23134424884236	1.09844434249159	7	0.179401307494135	0.067807320644187	0.965544436140827	1.23134424884236	1.09844434249159	wt-like
D301C	301	D	C	missense	0	NA	NA	NA	0.92550146539393	NA	NA	NA	NA	NA	NA	NA	NA	0.987936932714448	0.947216404493659	1.2756201001304	0.909613076963795	NA	0.507120812667353	NA	NA	NA	NA	NA	NA	0.173707616462685	5	0.0776844077240051	0.773242824094555	1.07776010669331	0.925501465393931	5	0.173707616462686	0.0776844077240053	0.773242824094555	1.07776010669331	0.925501465393931	wt-like
D301E	301	D	E	missense	1	NA	NA	NA	0.987669441821711	NA	NA	NA	NA	NA	NA	NA	NA	1.16189254526814	0.296515229666643	0.552819444775129	1.04987288524008	1.05929199246868	1.3650437397963	1.42825025553699	NA	NA	NA	NA	NA	0.321715488343328	7	0.121597025010592	0.749343652173734	1.22599523146969	0.987669441821709	7	0.321715488343327	0.121597025010592	0.749343652173733	1.22599523146969	0.987669441821709	wt-like
D301F	301	D	F	missense	0	NA	NA	NA	0.97498448892964	NA	NA	NA	NA	NA	NA	NA	NA	1.09912760693098	0.912496856909103	0.90505696267238	0.65034207287969	1.58751758249646	1.04708877621726	0.623261564401607	NA	NA	NA	NA	NA	0.231080142530223	7	0.0873400842943328	0.803801069306055	1.14616790855322	0.97498448892964	7	0.231080142530223	0.0873400842943328	0.803801069306055	1.14616790855322	0.97498448892964	wt-like
D301G	301	D	G	missense	1	NA	NA	NA	0.696380779483256	NA	NA	NA	NA	NA	NA	NA	NA	0.594713446192406	1.16665626383644	0.973081050193774	0.922735428590829	0.128200190180975	0.3936719185388	0.695607158849569	NA	NA	NA	NA	NA	0.278094401191792	7	0.105109803793272	0.490369349626371	0.902392209340141	0.696380779483256	7	0.278094401191793	0.105109803793273	0.49036934962637	0.902392209340142	0.696380779483256	possibly_low
D301H	301	D	H	missense	1	NA	NA	NA	0.945395228329988	NA	NA	NA	NA	NA	NA	NA	NA	0.978214714443277	0.933782191480419	1.06668626937651	0.938949973523865	1.39172776932867	0.557024223805808	0.751381456351375	NA	NA	NA	NA	NA	0.171555162330996	7	0.0648417565224475	0.818307720851676	1.0724827358083	0.945395228329989	7	0.171555162330997	0.0648417565224477	0.818307720851676	1.0724827358083	0.945395228329989	wt-like
D301I	301	D	I	missense	0	NA	NA	NA	0.977948797541962	NA	NA	NA	NA	NA	NA	NA	NA	0.813462397021468	0.876293409467758	0.873589967465141	0.860491322808619	1.42681750996917	1.3583667953519	0.636620180709673	NA	NA	NA	NA	NA	0.236939060067757	7	0.0895545469738115	0.802425110821491	1.15347248426243	0.977948797541961	7	0.236939060067756	0.0895545469738112	0.802425110821491	1.15347248426243	0.977948797541961	wt-like
D301K	301	D	K	missense	0	NA	NA	NA	0.790976800341366	NA	NA	NA	NA	NA	NA	NA	NA	0.839179159076789	0.717006658553867	0.847850070247218	1.0443312463075	0.662619154346475	0.659513905846931	0.766337408010787	NA	NA	NA	NA	NA	0.102408592744973	7	0.0387068097884701	0.715112847199522	0.86684075348321	0.790976800341367	7	0.102408592744973	0.0387068097884704	0.715112847199522	0.866840753483211	0.790976800341367	wt-like
D301L	301	D	L	missense	0	NA	NA	NA	1.00663867319052	NA	NA	NA	NA	NA	NA	NA	NA	0.953172700971349	0.933574846499871	0.949935623419756	0.851052942703556	1.17635240339513	1.12420508026344	1.05817711508054	NA	NA	NA	NA	NA	0.0968053083335853	7	0.0365889673487993	0.934925614955362	1.07835173142568	1.00663867319052	7	0.0968053083335855	0.0365889673487994	0.934925614955362	1.07835173142568	1.00663867319052	wt-like
D301M	301	D	M	missense	0	NA	NA	NA	0.0789520632622944	NA	NA	NA	NA	NA	NA	NA	NA	NA	0.331753329146021	-0.153760548094415	0.389691994858338	NA	-0.0659204994544364	-0.107003960144036	NA	NA	NA	NA	NA	0.225416478991908	5	0.100809314054912	-0.11863056159152	0.276534688116109	0.0789520632622943	5	0.225416478991908	0.100809314054912	-0.118630561591521	0.276534688116109	0.0789520632622943	low
D301N	301	D	N	missense	1	NA	NA	NA	0.866921624453973	NA	NA	NA	NA	NA	NA	NA	NA	0.910389353433957	1.08856666781001	1.50780482124863	0.829520407727035	1.28164704600123	-0.0659204994544364	0.516443574411384	NA	NA	NA	NA	NA	0.377348968765124	7	0.142624504119886	0.587382733066112	1.14646051584183	0.866921624453973	7	0.377348968765125	0.142624504119886	0.587382733066112	1.14646051584183	0.866921624453973	possibly_wt-like
D301P	301	D	P	missense	0	NA	NA	NA	1.17925698599543	NA	NA	NA	NA	NA	NA	NA	NA	1.10065364784411	0.79055207442384	1.41563998782511	1.11746751161371	1.48621342963922	1.16051760088208	1.18375464973991	NA	NA	NA	NA	NA	0.15652488834799	7	0.0591608469372763	1.06330385670348	1.29521011528738	1.17925698599543	7	0.156524888347989	0.0591608469372759	1.06330385670348	1.29521011528737	1.17925698599543	wt-like
D301Q	301	D	Q	missense	0	NA	NA	NA	0.889115605678943	NA	NA	NA	NA	NA	NA	NA	NA	0.7901021910674	1.12613414343307	0.879225582413177	0.887520794875552	1.28927727190559	0.840641538165859	0.410907717891958	NA	NA	NA	NA	NA	0.182051486851648	7	0.0688089942884295	0.754252455061199	1.02397875629669	0.889115605678944	7	0.182051486851649	0.0688089942884299	0.754252455061199	1.02397875629669	0.889115605678944	wt-like
D301R	301	D	R	missense	0	NA	NA	NA	1.01702585876912	NA	NA	NA	NA	NA	NA	NA	NA	0.739269828722975	0.966319345725332	0.883060904763917	0.934358030326724	1.45198610461896	0.9812743399025	1.16291245732341	NA	NA	NA	NA	NA	0.165956241258325	7	0.0627255632697949	0.894086013850331	1.1399657036879	1.01702585876912	7	0.165956241258325	0.0627255632697948	0.89408601385033	1.1399657036879	1.01702585876912	wt-like
D301S	301	D	S	missense	0	NA	NA	NA	0.899891990445047	NA	NA	NA	NA	NA	NA	NA	NA	0.929118704063763	1.08062206191894	0.533851027860426	0.711061564171891	1.18057573517571	1.3728231699077	0.491191670016906	NA	NA	NA	NA	NA	0.27530620265312	7	0.104055963801958	0.695946049016606	1.10383793187349	0.899891990445048	7	0.27530620265312	0.104055963801958	0.695946049016607	1.10383793187349	0.899891990445048	possibly_wt-like
D301T	301	D	T	missense	0	NA	NA	NA	0.921481533411978	NA	NA	NA	NA	NA	NA	NA	NA	1.20722266233462	0.949323335198085	0.930761283018315	0.731349433614677	0.506112528481271	1.52207220953327	0.603529281703608	NA	NA	NA	NA	NA	0.263843816124679	7	0.0997235889183079	0.726026890723017	1.11693617610094	0.921481533411978	7	0.263843816124679	0.0997235889183079	0.726026890723017	1.11693617610094	0.921481533411978	wt-like
D301V	301	D	V	missense	1	NA	NA	NA	1.02020241358992	NA	NA	NA	NA	NA	NA	NA	NA	0.949201002211361	0.96475393272152	0.822688703285274	0.908085724082376	1.51027755105558	NA	0.966207568183435	NA	NA	NA	NA	NA	0.163358379155219	6	0.0666907790230657	0.889490888603797	1.15091393857605	1.02020241358992	6	0.163358379155219	0.0666907790230656	0.889490888603797	1.15091393857605	1.02020241358992	wt-like
D301W	301	D	W	missense	0	NA	NA	NA	0.973696422797199	NA	NA	NA	NA	NA	NA	NA	NA	0.465741964820307	1.57038454582783	NA	0.884962757743466	NA	NA	NA	NA	NA	NA	NA	NA	0.397792082020417	3	0.22966536563599	0.523560577654437	1.42383226793996	0.973696422797201	3	0.397792082020419	0.229665365635991	0.523560577654436	1.42383226793997	NA	unknown
D301X	301	D	X	nonsense	0	NA	NA	NA	NA	NA	NA	NA	NA	NA	NA	NA	NA	NA	NA	NA	NA	NA	NA	NA	NA	NA	NA	NA	NA	NA	NA	NA	NA	NA	NA	0	NA	NA	NA	NA	NA	unknown
D301Y	301	D	Y	missense	1	NA	NA	NA	1.06886307870676	NA	NA	NA	NA	NA	NA	NA	NA	0.339231328106104	1.19543073942259	1.42913906467683	0.736881910655395	1.05929199246868	1.65320343691093	NA	NA	NA	NA	NA	NA	0.357061334963362	6	0.145769679589537	0.783159756673319	1.35456640074019	1.06886307870675	6	0.357061334963362	0.145769679589537	0.783159756673318	1.35456640074019	1.06886307870675	wt-like
D310A	310	D	A	missense	1	NA	NA	NA	NA	NA	NA	NA	NA	NA	NA	NA	NA	NA	NA	NA	NA	NA	NA	NA	NA	NA	NA	NA	NA	NA	NA	NA	NA	NA	NA	0	NA	NA	NA	NA	NA	unknown
D310C	310	D	C	missense	0	NA	NA	NA	NA	NA	NA	NA	NA	NA	NA	NA	NA	NA	NA	NA	NA	NA	NA	NA	NA	NA	NA	NA	NA	NA	NA	NA	NA	NA	NA	0	NA	NA	NA	NA	NA	unknown
D310E	310	D	E	missense	1	NA	0.843698541280776	possibly_wt-like	0.948854902307041	1.10824022593986	0.981386286910671	1.07195776003824	0.130119164826203	0.627836663985211	NA	NA	1.14265114598447	1.15205742399019	0.557737256098422	1.51175126640683	0.443688905807365	NA	NA	1.07903965923239	0.396536763893756	6	0.161885455965698	0.526408877967162	1.16098820459439	0.358513457083318	5	0.16033209217735	0.634609776073478	1.2631000285406	0.891496887201805	11	0.328473737834549	0.0990385583529786	0.697384879749198	1.08560889465441	0.891496887201805	possibly_wt-like
D310F	310	D	F	missense	0	NA	NA	NA	NA	NA	NA	NA	NA	NA	NA	NA	NA	NA	NA	NA	NA	NA	NA	NA	NA	NA	NA	NA	NA	NA	NA	NA	NA	NA	NA	0	NA	NA	NA	NA	NA	unknown
D310G	310	D	G	missense	1	NA	1.31214219489708	wt-like	NA	NA	1.4574310040282	1.21364228911453	1.26535329154852	NA	NA	NA	NA	NA	NA	NA	NA	NA	NA	NA	0.128452853168916	3	0.0741622893552491	1.16678677874976	1.45749761104441	NA	NA	NA	NA	NA	1.31214219489708	3	0.0968592060874111	0.0559216887080602	1.20253769907463	1.42174669071954	NA	unknown
D310H	310	D	H	missense	1	NA	NA	NA	NA	NA	NA	NA	NA	NA	NA	NA	NA	NA	NA	NA	NA	NA	NA	NA	NA	NA	NA	NA	NA	NA	NA	NA	NA	NA	NA	0	NA	NA	NA	NA	NA	unknown
D310I	310	D	I	missense	0	NA	NA	NA	NA	NA	NA	NA	NA	NA	NA	NA	NA	NA	NA	NA	NA	NA	NA	NA	NA	NA	NA	NA	NA	NA	NA	NA	NA	NA	NA	0	NA	NA	NA	NA	NA	unknown
D310K	310	D	K	missense	0	NA	NA	NA	NA	NA	NA	NA	NA	NA	NA	NA	NA	NA	NA	NA	NA	NA	NA	NA	NA	NA	NA	NA	NA	NA	NA	NA	NA	NA	NA	0	NA	NA	NA	NA	NA	unknown
D310L	310	D	L	missense	0	NA	0.862914340914495	possibly_wt-like	0.507120812667353	NA	1.13105439579592	1.21720813666939	1.14402057930569	0.926449297478051	0.994046083349885	0.622135977024325	0.00548591677820934	NA	NA	NA	NA	NA	0.507120812667353	NA	0.426386727361208	7	0.161159034705208	0.547048437109047	1.17878024471994	0	1	0	0.507120812667353	0.507120812667353	0.818440149883603	8	0.33014443579523	0.116723684660907	0.589665931805415	1.04721436796179	0.818440149883603	possibly_wt-like
D310M	310	D	M	missense	0	NA	NA	NA	NA	NA	NA	NA	NA	NA	NA	NA	NA	NA	NA	NA	NA	NA	NA	NA	NA	NA	NA	NA	NA	NA	NA	NA	NA	NA	NA	0	NA	NA	NA	NA	NA	unknown
D310N	310	D	N	missense	1	NA	NA	NA	NA	NA	NA	NA	NA	NA	NA	NA	NA	NA	NA	NA	NA	NA	NA	NA	NA	NA	NA	NA	NA	NA	NA	NA	NA	NA	NA	0	NA	NA	NA	NA	NA	unknown
D310P	310	D	P	missense	0	NA	NA	NA	NA	NA	NA	NA	NA	NA	NA	NA	NA	NA	NA	NA	NA	NA	NA	NA	NA	NA	NA	NA	NA	NA	NA	NA	NA	NA	NA	0	NA	NA	NA	NA	NA	unknown
D310Q	310	D	Q	missense	0	NA	NA	NA	NA	NA	NA	NA	NA	NA	NA	NA	NA	NA	NA	NA	NA	NA	NA	NA	NA	NA	NA	NA	NA	NA	NA	NA	NA	NA	NA	0	NA	NA	NA	NA	NA	unknown
D310R	310	D	R	missense	0	NA	1.24347075903871	wt-like	1.28485114361046	NA	NA	NA	NA	1.47306152642387	1.01387999165356	NA	NA	NA	NA	NA	NA	NA	1.65320343691093	0.916498850309981	0.324690377031739	2	0.22959076738516	0.793481123780889	1.69346039429654	0.368352293300476	2	0.260464404458383	0.774350291617353	1.79535199560356	1.26416095132459	4	0.298971530342815	0.149485765171407	0.971174235387215	1.55714766726196	1.26416095132459	wt-like
D310S	310	D	S	missense	0	NA	1.03268481076135	wt-like	1.17045472863155	1.17207879900438	0.975492782570301	0.95048285070935	NA	NA	NA	NA	NA	NA	NA	NA	NA	1.05929199246868	NA	1.28161746479442	0.121364686551104	3	0.0700699344503947	0.895350262839489	1.1700193586832	0.11116273616287	2	0.0786039245560163	1.01639386745826	1.32451558980485	1.08779277790943	5	0.111244283191979	0.0497499558651005	0.990284656181372	1.18530089963748	1.08779277790943	wt-like
D310T	310	D	T	missense	0	NA	NA	NA	1.65320343691093	NA	NA	NA	NA	NA	NA	NA	NA	NA	NA	NA	NA	NA	1.65320343691093	NA	NA	NA	NA	NA	NA	0	1	0	1.65320343691093	1.65320343691093	1.65320343691093	1	0	0	1.65320343691093	1.65320343691093	NA	unknown
D310V	310	D	V	missense	1	NA	1.03236157757006	wt-like	1.08016212478914	NA	0.940812082866368	1.12391107227375	NA	NA	NA	NA	NA	NA	NA	NA	NA	NA	1.08016212478914	NA	0.129470537038365	2	0.0915494947036921	0.852927865147983	1.21179528999214	0	1	0	1.08016212478914	1.08016212478914	1.04829509330975	3	0.0716553402955898	0.041370230008533	0.96721093246089	1.12937925415862	NA	unknown
D310W	310	D	W	missense	0	NA	1.18206556086138	wt-like	NA	1.25170363632341	NA	NA	NA	NA	NA	NA	1.11242748539935	NA	NA	NA	NA	NA	NA	NA	0.0984831107759616	2	0.0696380754620284	1.04557744100312	1.31855368071964	NA	NA	NA	NA	NA	1.18206556086138	2	0.0696380754620299	0.0492415553879819	1.0855538857582	1.27857723596456	NA	unknown
D310X	310	D	X	nonsense	0	NA	NA	NA	NA	NA	NA	NA	NA	NA	NA	NA	NA	NA	NA	NA	NA	NA	NA	NA	NA	NA	NA	NA	NA	NA	NA	NA	NA	NA	NA	0	NA	NA	NA	NA	NA	unknown
D310Y	310	D	Y	missense	1	NA	NA	NA	NA	NA	NA	NA	NA	NA	NA	NA	NA	NA	NA	NA	NA	NA	NA	NA	NA	NA	NA	NA	NA	NA	NA	NA	NA	NA	NA	0	NA	NA	NA	NA	NA	unknown
D312A	312	D	A	missense	1	NA	NA	NA	NA	NA	NA	NA	NA	NA	NA	NA	NA	NA	NA	NA	NA	NA	NA	NA	NA	NA	NA	NA	NA	NA	NA	NA	NA	NA	NA	0	NA	NA	NA	NA	NA	unknown
D312C	312	D	C	missense	0	NA	NA	NA	NA	NA	NA	NA	NA	NA	NA	NA	NA	NA	NA	NA	NA	NA	NA	NA	NA	NA	NA	NA	NA	NA	NA	NA	NA	NA	NA	0	NA	NA	NA	NA	NA	unknown
D312E	312	D	E	missense	1	NA	NA	NA	0.916498850309981	NA	NA	NA	NA	NA	NA	NA	NA	NA	NA	NA	NA	NA	NA	0.916498850309981	NA	NA	NA	NA	NA	0	1	0	0.916498850309981	0.916498850309981	0.916498850309981	1	0	0	0.916498850309981	0.916498850309981	NA	unknown
D312F	312	D	F	missense	0	NA	NA	NA	NA	NA	NA	NA	NA	NA	NA	NA	NA	NA	NA	NA	NA	NA	NA	NA	NA	NA	NA	NA	NA	NA	NA	NA	NA	NA	NA	0	NA	NA	NA	NA	NA	unknown
D312G	312	D	G	missense	1	NA	0.956246277229154	wt-like	0.5924710031126	0.470112535512924	0.967410283582571	0.996195987735268	0.949894981701634	1.15723007048761	0.950119127721371	1.01286873445338	1.14613849663848	NA	NA	NA	NA	0.895491272122716	0.262855277740965	0.619066459474118	0.213067445044735	8	0.075330717620612	0.808600783763197	1.10389177069511	0.219743816914423	3	0.126869151848298	0.343812034740792	0.841129971484407	0.857034838833731	11	0.221649135231488	0.0668297287881445	0.726050977312388	0.988018700355074	0.857034838833731	wt-like
D312H	312	D	H	missense	1	NA	NA	NA	NA	NA	NA	NA	NA	NA	NA	NA	NA	NA	NA	NA	NA	NA	NA	NA	NA	NA	NA	NA	NA	NA	NA	NA	NA	NA	NA	0	NA	NA	NA	NA	NA	unknown
D312I	312	D	I	missense	0	NA	NA	NA	NA	NA	NA	NA	NA	NA	NA	NA	NA	NA	NA	NA	NA	NA	NA	NA	NA	NA	NA	NA	NA	NA	NA	NA	NA	NA	NA	0	NA	NA	NA	NA	NA	unknown
D312K	312	D	K	missense	0	NA	NA	NA	NA	NA	NA	NA	NA	NA	NA	NA	NA	NA	NA	NA	NA	NA	NA	NA	NA	NA	NA	NA	NA	NA	NA	NA	NA	NA	NA	0	NA	NA	NA	NA	NA	unknown
D312L	312	D	L	missense	0	NA	0.770203000648244	possibly_wt-like	1.09174062533769	0.699097704047737	0.448408367539336	0.646143214468073	0.636151861570099	0.70728304199835	0.830787177049259	0.977112275427133	1.21664036308597	NA	NA	NA	NA	0.880647703820582	1.65320343691093	0.741370735281561	0.236557277187978	8	0.0836356274193227	0.606280183081961	0.934125818214527	0.374308541048827	3	0.216107136934517	0.668178420143974	1.51530283053141	0.857895080109003	11	0.235640628874292	0.0710483228490375	0.718642926162915	0.99714723405509	0.857895080109003	wt-like
D312M	312	D	M	missense	0	NA	NA	NA	NA	NA	NA	NA	NA	NA	NA	NA	NA	NA	NA	NA	NA	NA	NA	NA	NA	NA	NA	NA	NA	NA	NA	NA	NA	NA	NA	0	NA	NA	NA	NA	NA	unknown
D312N	312	D	N	missense	1	NA	NA	NA	NA	NA	NA	NA	NA	NA	NA	NA	NA	NA	NA	NA	NA	NA	NA	NA	NA	NA	NA	NA	NA	NA	NA	NA	NA	NA	NA	0	NA	NA	NA	NA	NA	unknown
D312P	312	D	P	missense	0	NA	1.115782617605	wt-like	1.11640501805549	1.16602398077996	NA	NA	NA	NA	1.06554125443004	NA	NA	NA	NA	NA	NA	1.37429696568801	NA	0.858513070422966	0.0710520171941355	2	0.0502413631749564	1.01731135524789	1.21425387996211	0.257891947632524	2	0.182357144984364	0.758991581562589	1.47381845454839	1.11609381783024	4	0.154066655403741	0.0770333277018705	0.965111269925306	1.26707636573518	1.11609381783024	wt-like
D312Q	312	D	Q	missense	0	NA	NA	NA	NA	NA	NA	NA	NA	NA	NA	NA	NA	NA	NA	NA	NA	NA	NA	NA	NA	NA	NA	NA	NA	NA	NA	NA	NA	NA	NA	0	NA	NA	NA	NA	NA	unknown
D312R	312	D	R	missense	0	NA	0.948565770175057	wt-like	0.577337669363444	0.900904865623757	1.05845892134587	1.07434386068831	1.04900361621308	0.789601684212844	NA	0.941002049017384	0.826645394124152	NA	NA	NA	NA	1.05929199246868	NA	0.0953833462582082	0.11579243215539	7	0.0437654255980688	0.862787112234774	1.03434442811534	0.481954323105236	2	0.340793170089885	-0.0906046701899628	1.24528000891685	0.866070636661365	9	0.197018107864198	0.0656727026213993	0.737354504756013	0.994786768566717	0.866070636661365	wt-like
D312S	312	D	S	missense	0	NA	NA	NA	0.916498850309981	NA	NA	NA	NA	NA	NA	NA	NA	NA	NA	NA	NA	NA	NA	0.916498850309981	NA	NA	NA	NA	NA	0	1	0	0.916498850309981	0.916498850309981	0.916498850309981	1	0	0	0.916498850309981	0.916498850309981	NA	unknown
D312T	312	D	T	missense	0	NA	1.03438910485312	wt-like	1.08016212478914	NA	1.03537757800099	1.07423355390968	NA	NA	NA	NA	0.99355618264868	NA	NA	NA	NA	NA	1.08016212478914	NA	0.0403477678164422	3	0.0232947946100234	0.988732146390215	1.08004606331602	0	1	0	1.08016212478914	1.08016212478914	1.04583235983712	4	0.0313654795122875	0.0156827397561437	1.01509475473617	1.07656996493808	1.04583235983712	wt-like
D312V	312	D	V	missense	1	NA	0.784320261182527	possibly_wt-like	1.11742375960684	1.36607358066978	1.03580701705254	0.843021275777875	0.890286966323423	0.120193818746436	0.773959901445319	0.197588717339928	1.04763081210492	NA	NA	NA	NA	NA	0.876334949089809	1.35851257012387	0.426131248089645	8	0.150660147599838	0.489031797981356	1.0796087243837	0.241088810517029	2	0.17047553278479	0.783297855103373	1.4515496641103	0.85094096086739	10	0.293800026032	0.0929077258877883	0.668845164241805	1.03303675749297	0.85094096086739	possibly_wt-like
D312W	312	D	W	missense	0	NA	0.967647063541326	wt-like	NA	NA	0.939215865471373	0.868703659511498	0.809870127751194	1.1803976359659	NA	1.05204543750694	0.955649655041045	NA	NA	NA	NA	NA	NA	NA	0.13268121276034	6	0.054166878286081	0.861481932945642	1.07381219413701	NA	NA	NA	NA	NA	0.967647063541325	6	0.09904964879673	0.040436849792311	0.888392294300139	1.04690183278251	0.967647063541325	wt-like
D312X	312	D	X	nonsense	0	NA	NA	NA	NA	NA	NA	NA	NA	NA	NA	NA	NA	NA	NA	NA	NA	NA	NA	NA	NA	NA	NA	NA	NA	NA	NA	NA	NA	NA	NA	0	NA	NA	NA	NA	NA	unknown
D312Y	312	D	Y	missense	1	NA	NA	NA	NA	NA	NA	NA	NA	NA	NA	NA	NA	NA	NA	NA	NA	NA	NA	NA	NA	NA	NA	NA	NA	NA	NA	NA	NA	NA	NA	0	NA	NA	NA	NA	NA	unknown
D324A	324	D	A	missense	1	NA	NA	NA	NA	NA	NA	NA	NA	NA	NA	NA	NA	NA	NA	NA	NA	NA	NA	NA	NA	NA	NA	NA	NA	NA	NA	NA	NA	NA	NA	0	NA	NA	NA	NA	NA	unknown
D324C	324	D	C	missense	0	NA	NA	NA	NA	NA	NA	NA	NA	NA	NA	NA	NA	NA	NA	NA	NA	NA	NA	NA	NA	NA	NA	NA	NA	NA	NA	NA	NA	NA	NA	0	NA	NA	NA	NA	NA	unknown
D324E	324	D	E	missense	1	NA	NA	NA	NA	NA	NA	NA	NA	NA	NA	NA	NA	NA	NA	NA	NA	NA	NA	NA	NA	NA	NA	NA	NA	NA	NA	NA	NA	NA	NA	0	NA	NA	NA	NA	NA	unknown
D324F	324	D	F	missense	0	NA	NA	NA	NA	NA	NA	NA	NA	NA	NA	NA	NA	NA	NA	NA	NA	NA	NA	NA	NA	NA	NA	NA	NA	NA	NA	NA	NA	NA	NA	0	NA	NA	NA	NA	NA	unknown
D324G	324	D	G	missense	1	NA	NA	NA	NA	NA	NA	NA	NA	NA	NA	NA	NA	NA	NA	NA	NA	NA	NA	NA	NA	NA	NA	NA	NA	NA	NA	NA	NA	NA	NA	0	NA	NA	NA	NA	NA	unknown
D324H	324	D	H	missense	1	NA	NA	NA	NA	NA	NA	NA	NA	NA	NA	NA	NA	NA	NA	NA	NA	NA	NA	NA	NA	NA	NA	NA	NA	NA	NA	NA	NA	NA	NA	0	NA	NA	NA	NA	NA	unknown
D324I	324	D	I	missense	0	NA	NA	NA	NA	NA	NA	NA	NA	NA	NA	NA	NA	NA	NA	NA	NA	NA	NA	NA	NA	NA	NA	NA	NA	NA	NA	NA	NA	NA	NA	0	NA	NA	NA	NA	NA	unknown
D324K	324	D	K	missense	0	NA	NA	NA	NA	NA	NA	NA	NA	NA	NA	NA	NA	NA	NA	NA	NA	NA	NA	NA	NA	NA	NA	NA	NA	NA	NA	NA	NA	NA	NA	0	NA	NA	NA	NA	NA	unknown
D324L	324	D	L	missense	0	NA	NA	NA	NA	NA	NA	NA	NA	NA	NA	NA	NA	NA	NA	NA	NA	NA	NA	NA	NA	NA	NA	NA	NA	NA	NA	NA	NA	NA	NA	0	NA	NA	NA	NA	NA	unknown
D324M	324	D	M	missense	0	NA	NA	NA	NA	NA	NA	NA	NA	NA	NA	NA	NA	NA	NA	NA	NA	NA	NA	NA	NA	NA	NA	NA	NA	NA	NA	NA	NA	NA	NA	0	NA	NA	NA	NA	NA	unknown
D324N	324	D	N	missense	1	NA	NA	NA	NA	NA	NA	NA	NA	NA	NA	NA	NA	NA	NA	NA	NA	NA	NA	NA	NA	NA	NA	NA	NA	NA	NA	NA	NA	NA	NA	0	NA	NA	NA	NA	NA	unknown
D324P	324	D	P	missense	0	NA	NA	NA	NA	NA	NA	NA	NA	NA	NA	NA	NA	NA	NA	NA	NA	NA	NA	NA	NA	NA	NA	NA	NA	NA	NA	NA	NA	NA	NA	0	NA	NA	NA	NA	NA	unknown
D324Q	324	D	Q	missense	0	NA	NA	NA	NA	NA	NA	NA	NA	NA	NA	NA	NA	NA	NA	NA	NA	NA	NA	NA	NA	NA	NA	NA	NA	NA	NA	NA	NA	NA	NA	0	NA	NA	NA	NA	NA	unknown
D324R	324	D	R	missense	0	NA	NA	NA	NA	NA	NA	NA	NA	NA	NA	NA	NA	NA	NA	NA	NA	NA	NA	NA	NA	NA	NA	NA	NA	NA	NA	NA	NA	NA	NA	0	NA	NA	NA	NA	NA	unknown
D324S	324	D	S	missense	0	NA	NA	NA	NA	NA	NA	NA	NA	NA	NA	NA	NA	NA	NA	NA	NA	NA	NA	NA	NA	NA	NA	NA	NA	NA	NA	NA	NA	NA	NA	0	NA	NA	NA	NA	NA	unknown
D324T	324	D	T	missense	0	NA	NA	NA	NA	NA	NA	NA	NA	NA	NA	NA	NA	NA	NA	NA	NA	NA	NA	NA	NA	NA	NA	NA	NA	NA	NA	NA	NA	NA	NA	0	NA	NA	NA	NA	NA	unknown
D324V	324	D	V	missense	1	NA	NA	NA	NA	NA	NA	NA	NA	NA	NA	NA	NA	NA	NA	NA	NA	NA	NA	NA	NA	NA	NA	NA	NA	NA	NA	NA	NA	NA	NA	0	NA	NA	NA	NA	NA	unknown
D324W	324	D	W	missense	0	NA	NA	NA	NA	NA	NA	NA	NA	NA	NA	NA	NA	NA	NA	NA	NA	NA	NA	NA	NA	NA	NA	NA	NA	NA	NA	NA	NA	NA	NA	0	NA	NA	NA	NA	NA	unknown
D324X	324	D	X	nonsense	0	NA	NA	NA	NA	NA	NA	NA	NA	NA	NA	NA	NA	NA	NA	NA	NA	NA	NA	NA	NA	NA	NA	NA	NA	NA	NA	NA	NA	NA	NA	0	NA	NA	NA	NA	NA	unknown
D324Y	324	D	Y	missense	1	NA	NA	NA	NA	NA	NA	NA	NA	NA	NA	NA	NA	NA	NA	NA	NA	NA	NA	NA	NA	NA	NA	NA	NA	NA	NA	NA	NA	NA	NA	0	NA	NA	NA	NA	NA	unknown
D326A	326	D	A	missense	1	NA	NA	NA	0.287800349080956	NA	NA	NA	NA	NA	NA	NA	NA	0.163175161156361	0.0245971063234835	0.223644306632136	0.275882606114646	0.719908870025062	0.311518796370987	0.295875596944019	NA	NA	NA	NA	NA	0.132543490313485	7	0.05009673046714	0.189612561622151	0.385988136539761	0.287800349080956	7	0.132543490313485	0.0500967304671401	0.189612561622151	0.385988136539761	0.287800349080956	low
D326C	326	D	C	missense	0	NA	NA	NA	0.222626636529995	NA	NA	NA	NA	NA	NA	NA	NA	0.0646267376631779	0.166965695492991	0.238698019575641	0.280512541006286	0.466330269149224	0.245869846564436	0.0953833462582082	NA	NA	NA	NA	NA	0.0974011800501735	7	0.0368141856881407	0.150472158461069	0.29478111459892	0.222626636529995	7	0.0974011800501736	0.0368141856881407	0.150472158461069	0.294781114598921	0.222626636529995	low
D326D	326	D	D	synonymous	NA	NA	NA	NA	0.80765052029256	NA	NA	NA	NA	NA	NA	NA	NA	0.918892622761197	0.912283269515056	1.07477958085965	0.606609044371161	0.253176479459151	1.08016212478914	NA	NA	NA	NA	NA	NA	0.251838505584936	6	0.102812639378024	0.606141449956128	1.00915959062899	0.807650520292559	6	0.251838505584935	0.102812639378024	0.606141449956128	1.00915959062899	0.807650520292559	possibly_wt-like
D326E	326	D	E	missense	1	NA	NA	NA	0.593958229920225	NA	NA	NA	NA	NA	NA	NA	NA	0.555279411920824	0.882026540901415	0.462021938095719	0.557592363076187	0.0926578675320733	0.904694087997267	0.703435399918093	NA	NA	NA	NA	NA	0.202366096873171	7	0.0764871951596023	0.444046082128918	0.743870377711532	0.593958229920226	7	0.202366096873171	0.0764871951596023	0.444046082128919	0.743870377711532	0.593958229920226	possibly_low
D326F	326	D	F	missense	0	NA	NA	NA	0.205023322324778	NA	NA	NA	NA	NA	NA	NA	NA	0.117957958638201	0.101498409992212	0.187119799460506	0.196594504082347	0.241654264044002	0.428152719310461	0.162185600745715	NA	NA	NA	NA	NA	0.0742172396299735	7	0.0280514798649425	0.15004343207644	0.260003212573115	0.205023322324778	7	0.0742172396299736	0.0280514798649425	0.15004343207644	0.260003212573115	0.205023322324778	low
D326G	326	D	G	missense	1	NA	NA	NA	0.216920860154251	NA	NA	NA	NA	NA	NA	NA	NA	0.198099087508541	0.0935457566352909	0.282636677909097	0.227179696784884	0.072329855774367	0.314533605629342	0.330121340838234	NA	NA	NA	NA	NA	0.081939394441301	7	0.0309701800387016	0.156220422683675	0.277621297624827	0.216920860154251	7	0.081939394441301	0.0309701800387016	0.156220422683675	0.277621297624827	0.216920860154251	low
D326H	326	D	H	missense	1	NA	NA	NA	0.254405204963364	NA	NA	NA	NA	NA	NA	NA	NA	0.0801946828521779	0.0399228461581577	0.288044873475557	0.285190193023452	0.397699117247217	0.0368016373712322	0.652983084615755	NA	NA	NA	NA	NA	0.173227556716721	7	0.0654738621851116	0.126078793151806	0.382731616774922	0.254405204963364	7	0.173227556716721	0.0654738621851116	0.126078793151806	0.382731616774922	0.254405204963364	low
D326I	326	D	I	missense	0	NA	NA	NA	0.114956510394107	NA	NA	NA	NA	NA	NA	NA	NA	0.11413491391413	-0.0288987715794181	0.186808556237369	0.152989218998569	0.0317212730855021	0.151333225545041	0.196607156557554	NA	NA	NA	NA	NA	0.0651177473606019	7	0.0246121950646979	0.0667174944868245	0.163195526301389	0.114956510394107	7	0.0651177473606018	0.0246121950646978	0.0667174944868245	0.163195526301389	0.114956510394107	low
D326K	326	D	K	missense	0	NA	NA	NA	0.249931838944546	NA	NA	NA	NA	NA	NA	NA	NA	0.190820328771546	-0.150621263357314	0.422658067655273	0.201333200569292	NA	-0.0587897193027465	0.894190419331227	NA	NA	NA	NA	NA	0.272328269699136	6	0.111177550549654	0.0320278439778431	0.467835833911249	0.249931838944546	6	0.272328269699136	0.111177550549654	0.0320278439778431	0.467835833911249	0.249931838944546	low
D326L	326	D	L	missense	0	NA	NA	NA	0.197886369782443	NA	NA	NA	NA	NA	NA	NA	NA	0.112492291262594	0.128601971194782	0.205882382659461	0.179401129136739	0.396575659300809	0.199377135604379	0.162874019318339	NA	NA	NA	NA	NA	0.0594788766335199	7	0.0224809022619692	0.153824611009019	0.241948128555868	0.197886369782443	7	0.0594788766335198	0.0224809022619691	0.153824611009019	0.241948128555868	0.197886369782443	low
D326M	326	D	M	missense	0	NA	NA	NA	0.170054193199691	NA	NA	NA	NA	NA	NA	NA	NA	0.166208559281546	-0.0390478072900106	0.1398941448913	0.21589158419721	0.209586652016392	0.219404645259975	0.278441574041424	NA	NA	NA	NA	NA	0.0694593379189249	7	0.0262531620520963	0.118598941097289	0.221509445302093	0.170054193199691	7	0.069459337918925	0.0262531620520963	0.118598941097289	0.221509445302093	0.170054193199691	low
D326N	326	D	N	missense	1	NA	NA	NA	0.325014186433513	NA	NA	NA	NA	NA	NA	NA	NA	0.245812936807843	0.341674709589598	0.226810738362152	0.341424424366235	0.764368388102217	0.370975854587477	-0.0159677467809276	NA	NA	NA	NA	NA	0.148110465974707	7	0.0559804942192811	0.21529443392697	0.434733938940057	0.325014186433513	7	0.148110465974707	0.0559804942192811	0.21529443392697	0.434733938940057	0.325014186433513	low
D326P	326	D	P	missense	0	NA	NA	NA	0.268050590960674	NA	NA	NA	NA	NA	NA	NA	NA	0.191723547854771	0.0662773063095243	0.229663685027166	0.291089380410236	0.716954925893309	0.259310760299261	0.121334530930451	NA	NA	NA	NA	NA	0.134840892680628	7	0.0509650669421272	0.168160895284432	0.367940286636916	0.268050590960674	7	0.134840892680628	0.0509650669421272	0.168160895284432	0.367940286636916	0.268050590960674	low
D326Q	326	D	Q	missense	0	NA	NA	NA	0.136994343754387	NA	NA	NA	NA	NA	NA	NA	NA	0.168024020061628	0.0326501312026973	0.329469124705677	0.261832402945967	NA	NA	-0.107003960144036	NA	NA	NA	NA	NA	0.139337006580045	5	0.0623134036988631	0.0148623167505101	0.259126370758264	0.136994343754387	5	0.139337006580045	0.0623134036988631	0.01486231675051	0.259126370758263	0.136994343754387	low
D326R	326	D	R	missense	0	NA	NA	NA	0.3132344392939	NA	NA	NA	NA	NA	NA	NA	NA	0.167740726812357	0.173034203957832	0.135891045024162	0.258337917290634	0.46493998955087	0.674565528420488	0.318131664000955	NA	NA	NA	NA	NA	0.14798110402589	7	0.055931599998469	0.2036105176992	0.422858360888599	0.3132344392939	7	0.14798110402589	0.055931599998469	0.2036105176992	0.4228583608886	0.3132344392939	low
D326S	326	D	S	missense	0	NA	NA	NA	0.182636219414142	NA	NA	NA	NA	NA	NA	NA	NA	0.186860515707867	0.255601750714402	0.175745786551865	0.151130743444533	-0.0865196755523789	0.354193406205407	0.241441008827296	NA	NA	NA	NA	NA	0.0878719439424015	7	0.0332124729844861	0.117540968527039	0.247731470301244	0.182636219414142	7	0.0878719439424016	0.0332124729844862	0.117540968527039	0.247731470301244	0.182636219414142	low
D326T	326	D	T	missense	0	NA	NA	NA	0.293744429448602	NA	NA	NA	NA	NA	NA	NA	NA	0.273570360908184	0.298140541049551	0.366812623730031	0.264361796341206	0.159941706313188	0.456839931780076	0.23654404601798	NA	NA	NA	NA	NA	0.0687313737753861	7	0.025978017468214	0.24282845082115	0.344660408076054	0.293744429448602	7	0.068731373775386	0.025978017468214	0.24282845082115	0.344660408076054	0.293744429448602	low
D326V	326	D	V	missense	1	NA	NA	NA	0.251649727518187	NA	NA	NA	NA	NA	NA	NA	NA	0.146199009241805	0.192017271825597	0.243307186241727	0.190774121705384	0.365649433446693	0.380747045893588	0.242854024272515	NA	NA	NA	NA	NA	0.069456292658259	7	0.0262520110517535	0.200196731335002	0.303102723701371	0.251649727518187	7	0.0694562926582591	0.0262520110517536	0.200196731335003	0.303102723701371	0.251649727518187	low
D326W	326	D	W	missense	0	NA	NA	NA	0.215557397345467	NA	NA	NA	NA	NA	NA	NA	NA	0.872175926608906	-0.171486360764565	0.415176519442565	0.35040275838437	NA	-0.0659204994544364	-0.107003960144036	NA	NA	NA	NA	NA	0.330361004133146	6	0.134869315173282	-0.0487816030137472	0.479896397704682	0.215557397345467	6	0.330361004133146	0.134869315173282	-0.0487816030137473	0.479896397704682	0.215557397345467	low
D326X	326	D	X	nonsense	0	NA	NA	NA	0.20382236143306	NA	NA	NA	NA	NA	NA	NA	NA	0.359841073206935	0.121208377852074	0.0823872616603155	0.119961337824411	0.711063993799307	0.139298445832414	-0.107003960144036	NA	NA	NA	NA	NA	0.189502955468606	7	0.0716253846973828	0.0634391870473635	0.344205535818757	0.20382236143306	7	0.189502955468606	0.0716253846973828	0.0634391870473635	0.344205535818757	0.20382236143306	low
D326Y	326	D	Y	missense	1	NA	NA	NA	0.192677491736347	NA	NA	NA	NA	NA	NA	NA	NA	0.0433523670837278	0.166845709639424	0.0393829982764504	0.273913482886406	0.552682900382577	-0.0659204994544364	0.338485483340279	NA	NA	NA	NA	NA	0.16772839754292	7	0.063395375385992	0.0684248391934053	0.316930144279288	0.192677491736347	7	0.16772839754292	0.0633953753859921	0.0684248391934054	0.316930144279288	0.192677491736347	low
D331A	331	D	A	missense	1	NA	0.448733936733307	low	0.952899767982013	NA	0.210472115998232	0.606248152580664	0.528062812651737	NA	0.280358457917029	NA	0.618528144518871	NA	NA	NA	NA	0.952899767982013	NA	NA	0.190429034572344	5	0.0851624532386839	0.28181859555041	0.615649277916203	0	1	0	0.952899767982013	0.952899767982013	0.532761575274758	6	0.193130446419092	0.0788451745871169	0.378227872729236	0.687295277820279	0.532761575274758	low
D331C	331	D	C	missense	0	NA	0.437496305396576	low	-0.107003960144036	NA	0.346972925407081	0.440647576856225	0.577915177797674	NA	NA	NA	0.384449541525325	NA	NA	NA	NA	NA	NA	-0.107003960144036	0.10121895692037	4	0.0506094784601849	0.338303550338258	0.536689060454894	0	1	0	-0.107003960144036	-0.107003960144036	0.328596252288454	5	0.174240084972996	0.0779225348809917	0.175870890337644	0.481321614239264	0.328596252288454	low
D331D	331	D	D	synonymous	0	NA	0.815817903224768	possibly_wt-like	1.05929199246868	0.376376806191918	0.556168039812981	1.00624289148037	1.07840238720045	1.18467525802063	0.886816222465009	1.1019643619207	0.335897258706094	NA	NA	NA	NA	1.05929199246868	NA	NA	0.342060760494283	8	0.120936741661667	0.578786245160275	1.05284956128926	0	1	0	1.05929199246868	1.05929199246868	0.842870579807426	9	0.280037696602508	0.0933458988675026	0.659915979922603	1.02582517969225	0.842870579807426	possibly_wt-like
D331E	331	D	E	missense	1	NA	0.504845869254376	low	NA	NA	0.443355681444615	0.692130038625366	0.670226722861045	NA	0.249589794748161	NA	0.468927108592695	NA	NA	NA	NA	NA	NA	NA	0.182107832734705	5	0.0814410986459923	0.345224249046858	0.664467489461895	NA	NA	NA	NA	NA	0.504845869254376	5	0.141066009191063	0.0630866371731655	0.381198332489226	0.628493406019527	0.504845869254376	low
D331F	331	D	F	missense	0	NA	NA	NA	NA	NA	NA	NA	NA	NA	NA	NA	NA	NA	NA	NA	NA	NA	NA	NA	NA	NA	NA	NA	NA	NA	NA	NA	NA	NA	NA	0	NA	NA	NA	NA	NA	unknown
D331G	331	D	G	missense	1	NA	0.433577992696352	low	0.528895297679155	0.462851786864626	0.440742134449356	0.493490161446364	0.483429056663069	0.383582125750479	0.351958083515043	0.344001422304078	0.5085691705778	NA	NA	NA	0.961310953075428	0.363862045381372	0.482675292543807	0.307732899716013	0.0652379288283949	8	0.0230650909325617	0.38837124516839	0.478784740224314	0.216207827698136	4	0.108103913849068	0.317015519947161	0.74077507541115	0.46535042769062	12	0.100453749308895	0.0289984996022989	0.408514412864415	0.522186442516824	0.46535042769062	low
D331H	331	D	H	missense	1	NA	NA	NA	NA	NA	NA	NA	NA	NA	NA	NA	NA	NA	NA	NA	NA	NA	NA	NA	NA	NA	NA	NA	NA	NA	NA	NA	NA	NA	NA	0	NA	NA	NA	NA	NA	unknown
D331I	331	D	I	missense	0	NA	0.427978108126211	low	0.570486125803321	0.502072710380862	0.47912124498822	0.454422371245326	0.310125929888959	NA	NA	NA	0.394148284127685	NA	NA	NA	NA	NA	0.478703793225257	0.662268458381385	0.0771986439167009	5	0.0345242831137088	0.360311756631277	0.495644459621144	0.091782332578064	2	0.064899909759068	0.443284640075648	0.697687611530994	0.468694684605385	7	0.0706821338726242	0.026715335480334	0.416333589229025	0.521055779981745	0.468694684605385	low
D331K	331	D	K	missense	0	NA	0.756745183132822	possibly_wt-like	NA	0.744540286010658	0.441564494744487	0.651579529735316	0.650197434657774	0.935308042719367	1.11728131092933	NA	NA	NA	NA	NA	NA	NA	NA	NA	0.238231424239775	6	0.0972575716806596	0.566123845414907	0.947366520850738	NA	NA	NA	NA	NA	0.756745183132822	6	0.179699662461018	0.0733620799966437	0.612958148508454	0.90053221775719	0.756745183132822	possibly_wt-like
D331L	331	D	L	missense	0	NA	0.331813980369354	low	0.870403684941611	0.421775665671848	0.673290355400512	0.266092590697358	0.214936408420008	0.0514204344221586	0.432943165821643	0.19872195172601	0.395331270795293	NA	NA	NA	NA	1.27319446667732	0.885775848021695	0.45224074012582	0.190215845232506	8	0.0672514570265179	0.200003546689536	0.463624414049172	0.278775296543861	3	0.160950992503016	0.554945536359724	1.1858618335235	0.478702081616333	11	0.253846259136459	0.0765375269082693	0.32869128541036	0.628712877822306	0.478702081616333	low
D331M	331	D	M	missense	0	NA	0.503989479132723	possibly_low	NA	NA	0.164732873016893	0.833598396372611	NA	NA	NA	NA	0.513637168008664	NA	NA	NA	NA	NA	NA	NA	0.334537113799	3	0.193145092705773	0.125432053638758	0.882546904626688	NA	NA	NA	NA	NA	0.503989479132723	3	0.226171070743886	0.130579928576889	0.248057522018208	0.759921436247237	NA	unknown
D331N	331	D	N	missense	1	NA	NA	NA	NA	NA	NA	NA	NA	NA	NA	NA	NA	NA	NA	NA	NA	NA	NA	NA	NA	NA	NA	NA	NA	NA	NA	NA	NA	NA	NA	0	NA	NA	NA	NA	NA	unknown
D331P	331	D	P	missense	0	NA	-0.0388265460981176	low	NA	NA	NA	NA	NA	-0.251053637357397	NA	NA	0.173400545161161	NA	NA	NA	NA	NA	NA	NA	0.300134430761865	2	0.212227091259279	-0.45478400151	0.377130909313764	NA	NA	NA	NA	NA	-0.038826546098118	2	0.212227091259279	0.150067215380932	-0.332952883504961	0.255299791308725	NA	unknown
D331Q	331	D	Q	missense	0	NA	NA	NA	NA	NA	NA	NA	NA	NA	NA	NA	NA	NA	NA	NA	NA	NA	NA	NA	NA	NA	NA	NA	NA	NA	NA	NA	NA	NA	NA	0	NA	NA	NA	NA	NA	unknown
D331R	331	D	R	missense	0	NA	0.67006833458036	possibly_low	0.274303570396984	NA	0.356771183691822	0.639511050566846	0.639466235387568	NA	NA	NA	1.04452486867521	NA	NA	NA	NA	-0.0426228397594432	0.42956200957235	0.435971541378044	0.282985887022944	4	0.141492943511472	0.392747261231314	0.947389407929406	0.211284273437618	3	0.121985032144743	0.0352173007403262	0.513389840053641	0.500454864216057	7	0.234896446280415	0.0887825115301175	0.326444339160014	0.674465389272099	0.500454864216057	low
D331S	331	D	S	missense	0	NA	0.419452292820452	low	0.504249254044117	0.535661119586272	0.285209680633135	0.564754948720615	0.782193095869839	0.333237536307757	0.302564323056703	0.153557245045737	0.398440393343556	NA	NA	NA	NA	0.865012519263471	0.122895808532413	0.524839434336467	0.198730535586147	8	0.0702618546708995	0.281741588178501	0.557162997462402	0.254235630341136	3	0.146783009615049	0.216559841656224	0.791938666432009	0.442578736790542	11	0.192648624331628	0.0580857457532856	0.328732767098952	0.556424706482132	0.442578736790542	low
D331T	331	D	T	missense	0	NA	0.12970658186651	low	NA	NA	0.0138847307910003	0.502980820253123	NA	-0.165465004653365	NA	0.16742578107528	NA	NA	NA	NA	NA	NA	NA	NA	0.2836061598457	4	0.14180307992285	-0.148222347679131	0.407635511412151	NA	NA	NA	NA	NA	0.12970658186651	4	0.205496718797692	0.102748359398846	-0.071676502025806	0.331089665758825	0.12970658186651	low
D331V	331	D	V	missense	1	NA	0.456352242861818	low	0.5193651163123	0.636294565035425	0.325806136249775	0.456815634882254	0.534948817512415	0.307429363618037	0.610886787145754	0.357360708639183	0.421275929811701	NA	NA	NA	NA	0.45094194436897	0.647248827634981	0.459904576932948	0.12687889752719	8	0.0448584644154747	0.368431268205716	0.54427321751792	0.0852558075484541	3	0.0492224634380789	0.422890860743325	0.615839371881274	0.473537571984677	11	0.0973143107981579	0.029341368695411	0.41602954608456	0.531045597884793	0.473537571984677	low
D331W	331	D	W	missense	0	NA	NA	NA	-0.0731695249627311	NA	NA	NA	NA	NA	NA	NA	NA	NA	NA	NA	NA	NA	NA	-0.0731695249627311	NA	NA	NA	NA	NA	0	1	0	-0.0731695249627311	-0.0731695249627311	-0.0731695249627311	1	0	0	-0.0731695249627311	-0.0731695249627311	NA	unknown
D331X	331	D	X	nonsense	0	NA	0.0702751304168732	low	-0.0864622297992361	NA	-0.00896259270607252	0.0762515350809853	0.143536448875707	NA	NA	NA	NA	NA	NA	NA	NA	NA	-0.0659204994544364	-0.107003960144036	0.0764249794267047	3	0.0441239824448196	-0.0162062860294507	0.156756546863197	0.0205417303447998	2	0.0145251968241134	-0.114931092442854	-0.0579933671556183	0.00758018633042947	5	0.0818510445183333	0.036604899914471	-0.0641640991596269	0.0793244718204859	0.00758018633042947	low
D331Y	331	D	Y	missense	1	NA	NA	NA	NA	NA	NA	NA	NA	NA	NA	NA	NA	NA	NA	NA	NA	NA	NA	NA	NA	NA	NA	NA	NA	NA	NA	NA	NA	NA	NA	0	NA	NA	NA	NA	NA	unknown
D368A	368	D	A	missense	1	NA	1.04405435553305	wt-like	1.03098822923704	NA	1.06842301170916	0.862509353204931	NA	1.28547992009127	NA	1.02758257114917	0.976276921510699	NA	NA	NA	NA	1.65225371578814	1.54771493206703	-0.107003960144036	0.155486191299937	5	0.0695355386618391	0.907767204110249	1.18034150695584	0.758661459587387	3	0.438013397916572	0.172497744574552	1.88947871389954	1.03915455817205	8	0.349313336741854	0.123500914584533	0.797097213528604	1.28121190281549	1.03915455817205	wt-like
D368C	368	D	C	missense	0	NA	NA	NA	NA	NA	NA	NA	NA	NA	NA	NA	NA	NA	NA	NA	NA	NA	NA	NA	NA	NA	NA	NA	NA	NA	NA	NA	NA	NA	NA	0	NA	NA	NA	NA	NA	unknown
D368E	368	D	E	missense	1	NA	0.991835008125155	wt-like	1.05929199246868	NA	0.942626037773868	NA	NA	0.922177228418975	0.982792662120047	1.03765618493828	1.07392292737461	NA	NA	NA	NA	1.05929199246868	NA	NA	0.0636268414058661	5	0.028454788515423	0.936064647447223	1.04760536880309	0	1	0	1.05929199246868	1.05929199246868	1.00307783884908	6	0.0538791960781133	0.021996089690457	0.959966295255068	1.04618938244309	1.00307783884908	wt-like
D368F	368	D	F	missense	0	NA	NA	NA	NA	NA	NA	NA	NA	NA	NA	NA	NA	NA	NA	NA	NA	NA	NA	NA	NA	NA	NA	NA	NA	NA	NA	NA	NA	NA	NA	0	NA	NA	NA	NA	NA	unknown
D368G	368	D	G	missense	1	NA	0.989320088057932	wt-like	0.53788260620752	1.15046583748631	1.04440204255677	1.04787531970114	1.16790177994195	0.63220650111243	1.01450943549079	0.850097215344529	1.00710257282955	NA	NA	NA	NA	0.0205356815176255	1.08016212478914	0.512950012315792	0.174104218524256	8	0.0615551367758429	0.868674236913843	1.10996593920202	0.361519679054416	3	0.208723484019414	0.128792094801747	0.946973117613293	0.866200774826002	11	0.263457034366115	0.0794352846701974	0.710510477770729	1.02189107188128	0.866200774826002	possibly_wt-like
D368H	368	D	H	missense	1	NA	0.739986538118539	possibly_wt-like	NA	NA	0.496941284745381	0.737311159440855	0.806544018604431	NA	NA	NA	0.91914968968349	NA	NA	NA	NA	NA	NA	NA	0.178519360225166	4	0.0892596801125829	0.565040779826311	0.914932296410768	NA	NA	NA	NA	NA	0.739986538118539	4	0.122860316025421	0.0614301580127106	0.619585640849022	0.860387435388057	0.739986538118539	possibly_wt-like
D368I	368	D	I	missense	0	NA	0.776131965563533	possibly_wt-like	0.312221907131007	NA	1.25189216683113	NA	NA	NA	0.0523280046364231	NA	1.02417572522305	NA	NA	NA	NA	NA	NA	0.312221907131007	0.637089338189702	3	0.367823700901665	0.055210759136037	1.49705317199103	0	1	0	0.312221907131007	0.312221907131007	0.660154450955402	4	0.477879495071687	0.238939747535844	0.191841151310056	1.12846775060075	0.660154450955402	possibly_low
D368K	368	D	K	missense	0	NA	NA	NA	NA	NA	NA	NA	NA	NA	NA	NA	NA	NA	NA	NA	NA	NA	NA	NA	NA	NA	NA	NA	NA	NA	NA	NA	NA	NA	NA	0	NA	NA	NA	NA	NA	unknown
D368L	368	D	L	missense	0	NA	0.824771859815713	possibly_wt-like	0.507120812667353	1.0342207546288	NA	NA	NA	NA	NA	NA	0.615322965002623	NA	NA	NA	NA	NA	0.507120812667353	NA	0.296205467668728	2	0.20944889481309	0.414259569380339	1.23528415025109	0	1	0	0.507120812667353	0.507120812667353	0.718888177432925	3	0.210221718130583	0.121371565552198	0.481004280203375	0.956772074662475	NA	unknown
D368M	368	D	M	missense	0	NA	NA	NA	NA	NA	NA	NA	NA	NA	NA	NA	NA	NA	NA	NA	NA	NA	NA	NA	NA	NA	NA	NA	NA	NA	NA	NA	NA	NA	NA	0	NA	NA	NA	NA	NA	unknown
D368N	368	D	N	missense	1	NA	NA	NA	NA	NA	NA	NA	NA	NA	NA	NA	NA	NA	NA	NA	NA	NA	NA	NA	NA	NA	NA	NA	NA	NA	NA	NA	NA	NA	NA	0	NA	NA	NA	NA	NA	unknown
D368P	368	D	P	missense	0	NA	NA	NA	1.38786305859695	NA	NA	NA	NA	NA	NA	NA	NA	NA	NA	NA	NA	1.65225371578814	NA	1.12347240140576	NA	NA	NA	NA	NA	0.26439065719119	2	0.186952426582258	1.02144303567335	1.75428308152054	1.38786305859695	2	0.26439065719119	0.186952426582258	1.02144303567336	1.75428308152054	NA	unknown
D368Q	368	D	Q	missense	0	NA	NA	NA	NA	NA	NA	NA	NA	NA	NA	NA	NA	NA	NA	NA	NA	NA	NA	NA	NA	NA	NA	NA	NA	NA	NA	NA	NA	NA	NA	0	NA	NA	NA	NA	NA	unknown
D368R	368	D	R	missense	0	NA	1.05236513386479	wt-like	NA	NA	0.917607782474513	1.06740495775252	1.17208266136732	NA	NA	NA	NA	NA	NA	NA	NA	NA	NA	NA	0.127902358163594	3	0.0738444609157387	0.907632650012163	1.19709761771741	NA	NA	NA	NA	NA	1.05236513386478	3	0.0898382342601809	0.0518681287336361	0.95070546960137	1.1540247981282	NA	unknown
D368S	368	D	S	missense	0	NA	0.706149611692471	possibly_low	0.74215127739476	0.170821285658409	1.15395273515475	NA	NA	0.596293578563511	NA	0.90353084739321	NA	NA	NA	NA	NA	0.74215127739476	NA	NA	0.423529516585951	4	0.211764758292976	0.291098312243409	1.12120091114153	0	1	0	0.74215127739476	0.74215127739476	0.713349944832928	5	0.263834010177574	0.117990156306686	0.482093487941573	0.944606401724283	0.713349944832928	possibly_low
D368T	368	D	T	missense	0	NA	NA	NA	NA	NA	NA	NA	NA	NA	NA	NA	NA	NA	NA	NA	NA	NA	NA	NA	NA	NA	NA	NA	NA	NA	NA	NA	NA	NA	NA	0	NA	NA	NA	NA	NA	unknown
D368V	368	D	V	missense	1	NA	0.919852004951653	wt-like	0.994154920354546	0.906740411110507	0.835072218128021	0.906530636743233	0.527136450022293	1.13997305931306	1.25461513657751	1.05133195933455	0.737416168384055	NA	NA	NA	NA	1.65225371578814	0.672319970156427	0.657891075119076	0.23079116652417	8	0.0815969994435971	0.759924824795668	1.07977918510764	0.43873253028906	3	0.253302344464634	0.497691448004305	1.49061839270479	0.94011643642517	11	0.243219659147742	0.073333486457381	0.796385444107948	1.08384742874239	0.94011643642517	wt-like
D368W	368	D	W	missense	0	NA	NA	NA	NA	NA	NA	NA	NA	NA	NA	NA	NA	NA	NA	NA	NA	NA	NA	NA	NA	NA	NA	NA	NA	NA	NA	NA	NA	NA	NA	0	NA	NA	NA	NA	NA	unknown
D368X	368	D	X	nonsense	0	NA	NA	NA	NA	NA	NA	NA	NA	NA	NA	NA	NA	NA	NA	NA	NA	NA	NA	NA	NA	NA	NA	NA	NA	NA	NA	NA	NA	NA	NA	0	NA	NA	NA	NA	NA	unknown
D368Y	368	D	Y	missense	1	NA	NA	NA	NA	NA	NA	NA	NA	NA	NA	NA	NA	NA	NA	NA	NA	NA	NA	NA	NA	NA	NA	NA	NA	NA	NA	NA	NA	NA	NA	0	NA	NA	NA	NA	NA	unknown
D371A	371	D	A	missense	1	NA	0.782144118051231	possibly_wt-like	NA	1.187038751581	0.923151049338525	0.880531542587473	1.16511312322516	-0.146524779620675	0.664126819859453	NA	0.801572319387686	NA	NA	NA	NA	NA	NA	NA	0.450351607514591	7	0.170216908003111	0.448525108805366	1.1157631272971	NA	NA	NA	NA	NA	0.782144118051232	7	0.299053198818196	0.113031484693043	0.560606478933777	1.00368175716869	0.782144118051232	possibly_wt-like
D371C	371	D	C	missense	0	NA	NA	NA	NA	NA	NA	NA	NA	NA	NA	NA	NA	NA	NA	NA	NA	NA	NA	NA	NA	NA	NA	NA	NA	NA	NA	NA	NA	NA	NA	0	NA	NA	NA	NA	NA	unknown
D371D	371	D	D	synonymous	0	NA	1.04512213885286	wt-like	1.50643183735755	1.21950567066865	1.21047993466256	1.24542606699073	1.12750762547811	0.56026622185665	1.19182947488846	NA	0.760839977424886	NA	NA	NA	1.39953889892469	1.65225371578814	1.5787275801908	1.39520715452658	0.271442596398265	7	0.102595657899927	0.844038344398814	1.24620593330691	0.109058810631918	4	0.054529405315959	1.39955616683988	1.61330750787522	1.2128711201273	11	0.220624066604693	0.0665206589681952	1.08249302432176	1.34324921593283	1.2128711201273	wt-like
D371E	371	D	E	missense	1	NA	NA	NA	NA	NA	NA	NA	NA	NA	NA	NA	NA	NA	NA	NA	NA	NA	NA	NA	NA	NA	NA	NA	NA	NA	NA	NA	NA	NA	NA	0	NA	NA	NA	NA	NA	unknown
D371F	371	D	F	missense	0	NA	0.966420873264636	possibly_wt-like	NA	NA	0.942829708433775	0.58501489298996	1.37141801837017	NA	NA	NA	NA	NA	NA	NA	NA	NA	NA	NA	0.393731985232975	3	0.227321267662824	0.520879375725512	1.41196237080376	NA	NA	NA	NA	NA	0.966420873264635	3	0.269998096737023	0.155883473831807	0.660894878769301	1.27194686775997	NA	unknown
D371G	371	D	G	missense	1	NA	0.808168216484714	wt-like	1.18157652376006	1.0524638589772	0.636002495062661	0.691778607625755	0.814978186003808	0.874908397075874	0.835550538652343	0.864982234698216	0.694681413781853	NA	NA	NA	NA	1.05929199246868	1.32113491626683	1.16430266254467	0.133215959808929	8	0.0470989542715843	0.71585596240291	0.900480470566518	0.0930389283378488	3	0.0537160503209713	1.07629499973922	1.28685804778091	0.910006845741626	11	0.174030190416523	0.05247207670961	0.807163465196768	1.01285022628648	0.910006845741626	wt-like
D371H	371	D	H	missense	1	NA	NA	NA	NA	NA	NA	NA	NA	NA	NA	NA	NA	NA	NA	NA	NA	NA	NA	NA	NA	NA	NA	NA	NA	NA	NA	NA	NA	NA	NA	0	NA	NA	NA	NA	NA	unknown
D371I	371	D	I	missense	0	NA	NA	NA	NA	NA	NA	NA	NA	NA	NA	NA	NA	NA	NA	NA	NA	NA	NA	NA	NA	NA	NA	NA	NA	NA	NA	NA	NA	NA	NA	0	NA	NA	NA	NA	NA	unknown
D371K	371	D	K	missense	0	NA	NA	NA	NA	NA	NA	NA	NA	NA	NA	NA	NA	NA	NA	NA	NA	NA	NA	NA	NA	NA	NA	NA	NA	NA	NA	NA	NA	NA	NA	0	NA	NA	NA	NA	NA	unknown
D371L	371	D	L	missense	0	NA	0.600996237741602	possibly_low	0.696347252987001	0.634880926287607	0.245550510331244	0.791801557382596	0.779151320785205	0.15627138699628	NA	NA	0.998321724666678	NA	NA	NA	NA	0.00757345354196599	NA	1.38512105243204	0.332049236198613	6	0.135558533027915	0.335306395209804	0.866686080273399	0.688773799445035	2	0.487036624291207	-0.258226989775731	1.65092149574973	0.624833991552952	8	0.366276655947341	0.129498353605349	0.371021882429236	0.878646100676668	0.624833991552952	possibly_low
D371M	371	D	M	missense	0	NA	0.859349054491756	possibly_wt-like	0.188660688788516	1.15045881623495	1.07264145565666	0.799760351854494	1.05987352568941	0.840451059717882	0.185371937347185	0.906330481655493	0.859904807777966	NA	-0.353750390445579	NA	NA	NA	0.507120812667353	0.412611644143774	0.300192621687428	8	0.106134119228674	0.651330003272675	1.06736810571084	0.361607386156063	3	0.20877412173816	-0.220529070722259	0.59785044829929	0.676434045663599	11	0.35534221435303	0.107139708834822	0.46644407503324	0.886424016293958	0.676434045663599	possibly_low
D371N	371	D	N	missense	1	NA	0.752910765501065	possibly_wt-like	NA	NA	0.706920950466197	0.798900580535933	NA	NA	NA	NA	NA	NA	NA	NA	NA	NA	NA	NA	0.0650394201533401	2	0.0459898150348678	0.662772384377066	0.843049146625065	NA	NA	NA	NA	NA	0.752910765501065	2	0.045989815034868	0.0325197100766702	0.689173304963107	0.816648226039023	NA	unknown
D371P	371	D	P	missense	0	NA	0.845864108955013	possibly_wt-like	NA	1.09872051919482	NA	NA	NA	0.593007698715208	NA	NA	NA	NA	NA	NA	NA	NA	NA	NA	0.357592964694107	2	0.252856410239804	0.350274651624911	1.34145356628511	NA	NA	NA	NA	NA	0.845864108955014	2	0.252856410239806	0.178796482347054	0.495429442992336	1.19629877491769	NA	unknown
D371Q	371	D	Q	missense	0	NA	1.14147010060873	wt-like	NA	NA	NA	NA	NA	NA	1.31930357825556	NA	0.963636622961896	NA	NA	NA	NA	NA	NA	NA	0.251494515932122	2	0.177833477646832	0.792922889175429	1.49001731204203	NA	NA	NA	NA	NA	1.14147010060873	2	0.177833477646832	0.125747257966061	0.895010003840581	1.38793019737688	NA	unknown
D371R	371	D	R	missense	0	NA	0.468894693933304	low	0.330894669296875	NA	0.691017140762541	0.570339481896128	0.749218169369795	0.169749906841683	0.343933761234554	NA	0.289109703495124	NA	NA	NA	NA	NA	NA	0.330894669296875	0.234791890150794	6	0.0958533877688406	0.281025506110224	0.656763881756384	0	1	0	0.330894669296875	0.330894669296875	0.449180404699529	7	0.189438165122822	0.0716008962484825	0.308845226791714	0.589515582607343	0.449180404699529	low
D371S	371	D	S	missense	0	NA	0.897198987472966	wt-like	NA	0.870438049140841	0.799932079882496	1.04262880661234	1.11364431894363	1.12395631402315	0.428176539644657	0.993809810651574	0.80500598088504	NA	NA	NA	NA	NA	NA	NA	0.229100588099576	8	0.0809992897095181	0.738443296868984	1.05595467807695	NA	NA	NA	NA	NA	0.897198987472966	8	0.171310825084707	0.0605675230540296	0.778488823654269	1.01590915129166	0.897198987472966	wt-like
D371T	371	D	T	missense	0	NA	0.952693035800862	wt-like	1.05929199246868	1.06172719458694	NA	NA	NA	0.742247220214805	NA	NA	1.05410469260084	NA	NA	NA	NA	1.05929199246868	NA	NA	0.182291268598889	3	0.105245912996487	0.746414836807711	1.15897123479401	0	1	0	1.05929199246868	1.05929199246868	0.979342774967816	4	0.118547777376506	0.0592738886882528	0.863168087915205	1.09551746202043	0.979342774967816	wt-like
D371V	371	D	V	missense	1	NA	0.963020875161858	wt-like	1.42825025553699	NA	NA	NA	NA	0.986343701732146	NA	0.996165523557869	0.906553400195559	NA	NA	NA	NA	NA	NA	1.42825025553699	0.0491482333639397	3	0.0283757457628652	0.907405435432177	1.01863631489154	0	1	0	1.42825025553699	1.42825025553699	1.07932822025564	4	0.174461017640675	0.0872305088203373	0.908359564614677	1.25029687589661	1.07932822025564	wt-like
D371W	371	D	W	missense	0	NA	0.98671822877732	wt-like	0.201677230355293	NA	NA	NA	NA	0.979244860993659	NA	0.994191596560981	NA	NA	NA	NA	NA	0.201677230355293	NA	NA	0.0105689380762554	2	0.00747336778366087	0.972070697078123	1.00136576047652	0	1	0	0.201677230355293	0.201677230355293	0.725037895969978	3	0.34890711040979	0.201441614117267	0.33021958731252	1.11985620462744	NA	unknown
D371X	371	D	X	nonsense	0	NA	0.358778184918118	low	0.922725770076082	0.0545607373017663	0.0706252484887593	0.378437498532437	0.370557580493331	0.72943520757384	NA	NA	0.549052837118573	NA	NA	NA	NA	NA	0.922725770076082	NA	0.264460463847805	6	0.107965532261147	0.147169630114573	0.570386739721662	0	1	0	0.922725770076082	0.922725770076082	0.43934212565497	7	0.252339267943882	0.0953752784279434	0.252410014920721	0.626274236389219	0.43934212565497	low
D371Y	371	D	Y	missense	1	NA	NA	NA	NA	NA	NA	NA	NA	NA	NA	NA	NA	NA	NA	NA	NA	NA	NA	NA	NA	NA	NA	NA	NA	NA	NA	NA	NA	NA	NA	0	NA	NA	NA	NA	NA	unknown
D375A	375	D	A	missense	1	NA	0.624890669091212	possibly_low	0.793818406057022	0.803573288291644	0.79033713519644	NA	0.99570469842047	-0.0900524455437055	NA	NA	NA	0.713211916060161	0.740449904233792	0.752639762688178	0.618457479704684	1.25414178611215	0.931413774049025	0.546414219551166	0.485780030144753	4	0.242890015072376	0.148834987344963	1.10094635083746	0.170833928013466	7	0.0645691555737059	0.667265186620395	0.92037162549365	0.732390138069455	11	0.207550796819184	0.0625789198171385	0.609737709036444	0.855042567102466	0.732390138069455	possibly_wt-like
D375C	375	D	C	missense	0	NA	NA	NA	0.791342145468736	NA	NA	NA	NA	NA	NA	NA	NA	0.752543093357755	0.903653896840793	0.48149969022907	0.522059617624057	1.3322140367073	0.519948576008513	1.02747610751366	NA	NA	NA	NA	NA	0.2540907441873	7	0.0960372742232753	0.60311254681772	0.979571744119753	0.791342145468735	7	0.254090744187299	0.0960372742232749	0.60311254681772	0.979571744119751	0.791342145468735	possibly_wt-like
D375E	375	D	E	missense	1	NA	1.02389082964816	wt-like	0.907113115644325	1.03356988444071	1.02723054822142	1.13680827090863	1.07061332297225	0.948434100578194	0.920857427963945	NA	1.02972225245199	0.730240272763966	0.926325695306579	0.750652412537414	0.673579555145763	1.34089241461337	1.00545488314599	0.922646575997197	0.0723207935307829	7	0.0273346906144715	0.970315820515252	1.07746583878107	0.161962030424524	7	0.0612158934769095	0.787132169148142	1.02709406214051	0.965501972646244	14	0.126539681175807	0.0338191523422485	0.899217652067764	1.03178629322472	0.965501972646244	wt-like
D375F	375	D	F	missense	0	NA	NA	NA	0.683705887919693	NA	NA	NA	NA	NA	NA	NA	NA	0.680529557793984	0.684472174742479	0.720218012962458	0.599129476466822	0.544659315309661	0.931494134756229	0.625438543406218	NA	NA	NA	NA	NA	0.0814476167720246	7	0.0307843055510958	0.623369757750469	0.744042018088917	0.683705887919693	7	0.0814476167720248	0.0307843055510959	0.623369757750469	0.744042018088917	0.683705887919693	possibly_low
D375G	375	D	G	missense	1	NA	0.58939510334617	low	0.639335679919031	0.397187537854828	0.492425999501183	0.676126095847288	0.770918254661697	0.544887099637867	0.608414912801648	NA	0.635805823118681	0.485773369615615	0.620512238865647	0.730786710597763	0.557706454392451	0.688406392537732	0.771724486407733	0.620440107016275	0.123366895419031	7	0.0466283036138385	0.498005307602848	0.680784899089492	0.0779744427960386	7	0.0294715691795929	0.581572465759148	0.697098894078914	0.614365391632601	14	0.085685282284573	0.0229003549569917	0.569481520683714	0.659249262581488	0.614365391632601	low
D375H	375	D	H	missense	1	NA	NA	NA	0.658770645519452	NA	NA	NA	NA	NA	NA	NA	NA	0.556112512419152	0.689044226336668	0.65430819370978	0.711188956486543	1.03448437960497	0.521345323742724	0.444910926336324	NA	NA	NA	NA	NA	0.130973035962808	7	0.0495031545161013	0.561746245546772	0.755795045492132	0.658770645519452	7	0.130973035962808	0.0495031545161011	0.561746245546772	0.755795045492131	0.658770645519452	possibly_low
D375I	375	D	I	missense	0	NA	NA	NA	0.755111650211578	NA	NA	NA	NA	NA	NA	NA	NA	0.650978501248497	0.650847424397179	0.628154782176965	0.685719716747392	1.21093344529532	0.731120003472182	0.728027678143508	NA	NA	NA	NA	NA	0.130234798595355	7	0.0492241270185562	0.658634134084782	0.851589166338373	0.755111650211578	7	0.130234798595355	0.0492241270185562	0.658634134084782	0.851589166338373	0.755111650211578	possibly_wt-like
D375K	375	D	K	missense	0	NA	NA	NA	0.763631796650017	NA	NA	NA	NA	NA	NA	NA	NA	0.631168652017997	0.631363073974264	0.856064855953281	0.578136685667467	0.949042681746455	0.681293149183307	1.01835347800735	NA	NA	NA	NA	NA	0.152161607359153	7	0.0575116817377391	0.650910971753719	0.876352621546316	0.763631796650017	7	0.152161607359153	0.0575116817377391	0.650910971753719	0.876352621546316	0.763631796650017	possibly_wt-like
D375L	375	D	L	missense	0	NA	0.550677389005199	possibly_low	0.714066305030873	0.511839275626422	0.836324691669148	0.665006547733977	0.463526315139303	0.868482350518594	0.106181824106412	NA	0.403380718242538	0.694248312256551	0.676040126630383	0.729942716656227	0.611843194193007	0.718549178792559	0.910709051209334	0.657131555478052	0.265845148152268	7	0.100480021323432	0.353740166045456	0.747614611964942	0.0620005804472855	7	0.0234340167150245	0.668136476256316	0.759996133805431	0.632371847018036	14	0.1521554153975	0.0406652452828366	0.552669430841189	0.712074263194883	0.632371847018036	low
D375M	375	D	M	missense	0	NA	0.6137957171882	possibly_low	0.654611798002018	NA	NA	NA	NA	0.467750966789506	NA	0.500344161530873	0.873292023244221	0.667452137125437	0.477643435000706	0.5707769935596	0.597016130893211	1.06800720354069	0.61208274279837	0.589303943096107	0.225320502237152	3	0.130088852620561	0.358826251261761	0.868765183114639	0.121781641332027	7	0.0460291338882584	0.564396353341459	0.744827242662576	0.642366973757872	10	0.136330088527346	0.0431113593358805	0.557870262134982	0.726863685380762	0.642366973757872	possibly_low
D375N	375	D	N	missense	1	NA	0.416215591069451	possibly_low	0.719523810873538	NA	NA	NA	-0.00917553654963731	0.735532704667179	NA	0.52228960509081	NA	0.776256503650073	0.562557068981193	0.675989995254474	0.627160723268985	0.63557959720959	0.947359739225923	0.811763048524528	0.38351840043473	3	0.221424451730166	-0.0177683596182021	0.850199541757103	0.107659388222832	7	0.0406914239341383	0.639770085482976	0.7992775362641	0.628531344932312	10	0.162258703787579	0.051310707415534	0.527964206376593	0.729098483488031	0.628531344932312	possibly_low
D375P	375	D	P	missense	0	NA	1.16782237978447	wt-like	0.828581414921312	1.22484312265176	NA	NA	NA	0.955895707855622	NA	1.32272830884603	NA	0.734300389364919	0.672420350355199	0.760641248138563	0.697526307634413	1.08549972231074	1.04958426973636	0.800097616908989	0.189947527294252	3	0.10966625601524	0.952880467675251	1.38276429189369	0.136548903486993	7	0.0516106343464493	0.727426430383005	0.929736399459618	0.93035370438026	10	0.197356521899843	0.0624096120292405	0.808033112513831	1.05267429624669	0.93035370438026	wt-like
D375Q	375	D	Q	missense	0	NA	NA	NA	0.78056317971982	NA	NA	NA	NA	NA	NA	NA	NA	0.597716209508388	0.762009167687566	0.668394929971192	0.716778972350035	1.1686085329781	0.729001477689426	0.821432967854031	NA	NA	NA	NA	NA	0.122547183254998	7	0.0463184815377405	0.689780624087265	0.871345735352375	0.78056317971982	7	0.122547183254998	0.0463184815377404	0.689780624087265	0.871345735352374	0.78056317971982	possibly_wt-like
D375R	375	D	R	missense	0	NA	0.506526816996756	low	0.655290505390098	0.501502463274628	0.692339365532853	0.691495199637715	0.385744646202829	0.27089291831833	0.631385205069755	0.461954050852615	0.416900687085325	0.541884436718854	0.5437325729432	0.61136847401917	0.525333214678199	0.842434164378266	0.888782950513622	0.633497724479378	0.153290437967341	8	0.0541963540888811	0.400303914889169	0.612749719104343	0.120181744031912	7	0.0454244295483513	0.566260259457053	0.744320751323144	0.575949871580316	15	0.127953864342473	0.0330375457120854	0.511197471847033	0.640702271313599	0.575949871580316	low
D375S	375	D	S	missense	0	NA	NA	NA	0.837872929000985	NA	NA	NA	NA	NA	NA	NA	NA	0.826660937714178	0.672712912947145	0.700569613912016	0.733780810446652	0.932971089465291	1.21679713390456	0.781618004617048	NA	NA	NA	NA	NA	0.135434961533681	7	0.0511896038631029	0.737543149046431	0.938202708955539	0.837872929000984	7	0.135434961533681	0.0511896038631026	0.737543149046431	0.938202708955538	0.837872929000984	wt-like
D375T	375	D	T	missense	0	NA	0.339157504770684	low	0.751660198631084	NA	0.202405658324864	NA	NA	0.22053543308561	NA	NA	0.594531422901577	0.662007982205131	0.548129768909946	0.678331296051928	0.645416609420574	0.806052790951673	1.18215314166039	0.739529801217945	0.221345997771277	3	0.127794171397293	0.0886855313978508	0.589629478143516	0.138538724385685	7	0.052362715953806	0.649031161228924	0.854289236033245	0.627909390472964	10	0.189207055733972	0.0598325245493772	0.510639797252076	0.745178983693852	0.627909390472964	possibly_low
D375V	375	D	V	missense	1	NA	0.343957488800369	low	0.740020963899263	0.379080773673681	NA	NA	NA	0.456671756532459	0.0833376459621978	NA	0.456739779033136	0.667251280733013	0.69260346172003	0.789410578632752	0.720510769985281	0.725610358095129	0.814819197959444	0.769941100169196	0.177558158323608	4	0.088779079161804	0.169953691062602	0.517961286538135	0.0440308528753147	7	0.0166420981031651	0.707403050989877	0.772638876808649	0.59599788204512	11	0.183302104178001	0.0552676638946424	0.487675251301956	0.704320512788284	0.59599788204512	low
D375W	375	D	W	missense	0	NA	NA	NA	0.673708812856183	NA	NA	NA	NA	NA	NA	NA	NA	0.599814963929095	0.548723230341254	0.726818509920408	0.631658931780591	0.768456591365356	0.870194076420874	0.570295386235705	NA	NA	NA	NA	NA	0.0983836397537396	7	0.0371855205522518	0.600826531827396	0.746591093884971	0.673708812856183	7	0.0983836397537395	0.0371855205522518	0.600826531827396	0.746591093884971	0.673708812856183	possibly_low
D375X	375	D	X	nonsense	0	NA	0.339588917363845	low	0.334537542537625	NA	NA	NA	NA	0.397051828859437	NA	NA	0.282126005868253	0.123171939369586	0.179384964028488	0.229132223295064	0.292276748797234	0.520534224437891	0.306332167632254	0.690930530202857	0.0812648287705109	2	0.0574629114955919	0.226963680385672	0.452214154342018	0.154968477018714	7	0.0585725787494207	0.219737397707124	0.449337687368125	0.335660070276785	9	0.133674749482185	0.0445582498273948	0.248327505400953	0.422992635152617	0.335660070276785	low
D375Y	375	D	Y	missense	1	NA	NA	NA	0.732280997377567	NA	NA	NA	NA	NA	NA	NA	NA	0.566508710026155	0.629838089715004	0.688719519662847	0.630715149481566	1.00970350572388	0.809393959470542	0.791088047562974	NA	NA	NA	NA	NA	0.118097863035627	7	0.0446367965657766	0.644794483723403	0.81976751103173	0.732280997377567	7	0.118097863035627	0.0446367965657768	0.644794483723403	0.81976751103173	0.732280997377567	possibly_wt-like
D381A	381	D	A	missense	1	NA	NA	NA	NA	NA	NA	NA	NA	NA	NA	NA	NA	NA	NA	NA	NA	NA	NA	NA	NA	NA	NA	NA	NA	NA	NA	NA	NA	NA	NA	0	NA	NA	NA	NA	NA	unknown
D381C	381	D	C	missense	0	NA	NA	NA	NA	NA	NA	NA	NA	NA	NA	NA	NA	NA	NA	NA	NA	NA	NA	NA	NA	NA	NA	NA	NA	NA	NA	NA	NA	NA	NA	0	NA	NA	NA	NA	NA	unknown
D381E	381	D	E	missense	1	NA	NA	NA	NA	NA	NA	NA	NA	NA	NA	NA	NA	NA	NA	NA	NA	NA	NA	NA	NA	NA	NA	NA	NA	NA	NA	NA	NA	NA	NA	0	NA	NA	NA	NA	NA	unknown
D381F	381	D	F	missense	0	NA	NA	NA	NA	NA	NA	NA	NA	NA	NA	NA	NA	NA	NA	NA	NA	NA	NA	NA	NA	NA	NA	NA	NA	NA	NA	NA	NA	NA	NA	0	NA	NA	NA	NA	NA	unknown
D381G	381	D	G	missense	1	NA	NA	NA	NA	NA	NA	NA	NA	NA	NA	NA	NA	NA	NA	NA	NA	NA	NA	NA	NA	NA	NA	NA	NA	NA	NA	NA	NA	NA	NA	0	NA	NA	NA	NA	NA	unknown
D381H	381	D	H	missense	1	NA	NA	NA	NA	NA	NA	NA	NA	NA	NA	NA	NA	NA	NA	NA	NA	NA	NA	NA	NA	NA	NA	NA	NA	NA	NA	NA	NA	NA	NA	0	NA	NA	NA	NA	NA	unknown
D381I	381	D	I	missense	0	NA	NA	NA	NA	NA	NA	NA	NA	NA	NA	NA	NA	NA	NA	NA	NA	NA	NA	NA	NA	NA	NA	NA	NA	NA	NA	NA	NA	NA	NA	0	NA	NA	NA	NA	NA	unknown
D381K	381	D	K	missense	0	NA	NA	NA	NA	NA	NA	NA	NA	NA	NA	NA	NA	NA	NA	NA	NA	NA	NA	NA	NA	NA	NA	NA	NA	NA	NA	NA	NA	NA	NA	0	NA	NA	NA	NA	NA	unknown
D381L	381	D	L	missense	0	NA	NA	NA	NA	NA	NA	NA	NA	NA	NA	NA	NA	NA	NA	NA	NA	NA	NA	NA	NA	NA	NA	NA	NA	NA	NA	NA	NA	NA	NA	0	NA	NA	NA	NA	NA	unknown
D381M	381	D	M	missense	0	NA	NA	NA	NA	NA	NA	NA	NA	NA	NA	NA	NA	NA	NA	NA	NA	NA	NA	NA	NA	NA	NA	NA	NA	NA	NA	NA	NA	NA	NA	0	NA	NA	NA	NA	NA	unknown
D381N	381	D	N	missense	1	NA	NA	NA	NA	NA	NA	NA	NA	NA	NA	NA	NA	NA	NA	NA	NA	NA	NA	NA	NA	NA	NA	NA	NA	NA	NA	NA	NA	NA	NA	0	NA	NA	NA	NA	NA	unknown
D381P	381	D	P	missense	0	NA	NA	NA	NA	NA	NA	NA	NA	NA	NA	NA	NA	NA	NA	NA	NA	NA	NA	NA	NA	NA	NA	NA	NA	NA	NA	NA	NA	NA	NA	0	NA	NA	NA	NA	NA	unknown
D381Q	381	D	Q	missense	0	NA	NA	NA	NA	NA	NA	NA	NA	NA	NA	NA	NA	NA	NA	NA	NA	NA	NA	NA	NA	NA	NA	NA	NA	NA	NA	NA	NA	NA	NA	0	NA	NA	NA	NA	NA	unknown
D381R	381	D	R	missense	0	NA	NA	NA	NA	NA	NA	NA	NA	NA	NA	NA	NA	NA	NA	NA	NA	NA	NA	NA	NA	NA	NA	NA	NA	NA	NA	NA	NA	NA	NA	0	NA	NA	NA	NA	NA	unknown
D381S	381	D	S	missense	0	NA	NA	NA	NA	NA	NA	NA	NA	NA	NA	NA	NA	NA	NA	NA	NA	NA	NA	NA	NA	NA	NA	NA	NA	NA	NA	NA	NA	NA	NA	0	NA	NA	NA	NA	NA	unknown
D381T	381	D	T	missense	0	NA	NA	NA	NA	NA	NA	NA	NA	NA	NA	NA	NA	NA	NA	NA	NA	NA	NA	NA	NA	NA	NA	NA	NA	NA	NA	NA	NA	NA	NA	0	NA	NA	NA	NA	NA	unknown
D381V	381	D	V	missense	1	NA	NA	NA	NA	NA	NA	NA	NA	NA	NA	NA	NA	NA	NA	NA	NA	NA	NA	NA	NA	NA	NA	NA	NA	NA	NA	NA	NA	NA	NA	0	NA	NA	NA	NA	NA	unknown
D381W	381	D	W	missense	0	NA	NA	NA	NA	NA	NA	NA	NA	NA	NA	NA	NA	NA	NA	NA	NA	NA	NA	NA	NA	NA	NA	NA	NA	NA	NA	NA	NA	NA	NA	0	NA	NA	NA	NA	NA	unknown
D381X	381	D	X	nonsense	0	NA	NA	NA	NA	NA	NA	NA	NA	NA	NA	NA	NA	NA	NA	NA	NA	NA	NA	NA	NA	NA	NA	NA	NA	NA	NA	NA	NA	NA	NA	0	NA	NA	NA	NA	NA	unknown
D381Y	381	D	Y	missense	1	NA	NA	NA	NA	NA	NA	NA	NA	NA	NA	NA	NA	NA	NA	NA	NA	NA	NA	NA	NA	NA	NA	NA	NA	NA	NA	NA	NA	NA	NA	0	NA	NA	NA	NA	NA	unknown
D384A	384	D	A	missense	1	NA	NA	NA	0.893910416786144	NA	NA	NA	NA	NA	NA	NA	NA	0.822048148096036	0.562162069239459	1.00517689973558	0.848867143047321	1.23129782381232	NA	NA	NA	NA	NA	NA	NA	0.179461555990246	5	0.0802576477084149	0.736608317793747	1.05121251577854	0.893910416786143	5	0.179461555990245	0.0802576477084147	0.736608317793747	1.05121251577854	0.893910416786143	wt-like
D384C	384	D	C	missense	0	NA	NA	NA	0.706878056437782	NA	NA	NA	NA	NA	NA	NA	NA	0.699707992368971	0.672510664180873	0.547538751344069	1.14830260514577	0.466330269149224	NA	NA	NA	NA	NA	NA	NA	0.176569819483197	5	0.0789644238278591	0.552110629675222	0.861645483200343	0.706878056437781	5	0.176569819483196	0.0789644238278584	0.552110629675223	0.86164548320034	0.706878056437781	possibly_low
D384D	384	D	D	synonymous	NA	NA	NA	NA	0.717978011707607	NA	NA	NA	NA	NA	NA	NA	NA	0.983793095950846	1.12155490994598	0.802168803016338	1.02090691678115	0.0302304101316451	-0.0659204994544364	1.13311244558173	NA	NA	NA	NA	NA	0.420470317925144	7	0.158922842130599	0.406494964810887	1.02946105860433	0.717978011707608	7	0.420470317925145	0.1589228421306	0.406494964810888	1.02946105860433	0.717978011707608	possibly_wt-like
D384E	384	D	E	missense	1	NA	NA	NA	0.892672157464689	NA	NA	NA	NA	NA	NA	NA	NA	1.11227570858502	1.29999411057631	0.989599506498769	0.834632185162746	1.05929199246868	NA	0.0602394414966032	NA	NA	NA	NA	NA	0.296824229423343	6	0.121177984230333	0.655167672654073	1.1301766422753	0.892672157464688	6	0.296824229423342	0.121177984230333	0.655167672654073	1.1301766422753	0.892672157464688	possibly_wt-like
D384F	384	D	F	missense	0	NA	NA	NA	0.624433398969594	NA	NA	NA	NA	NA	NA	NA	NA	0.701334231267922	0.432660814856212	0.718300188960763	0.642770267013282	1.09015129564375	0.618960512785019	0.166856482260217	NA	NA	NA	NA	NA	0.187092110573524	7	0.0707141709771062	0.485836170657859	0.76303062728133	0.624433398969595	7	0.187092110573525	0.0707141709771064	0.485836170657859	0.763030627281331	0.624433398969595	possibly_low
D384G	384	D	G	missense	1	NA	NA	NA	0.832327612513793	NA	NA	NA	NA	NA	NA	NA	NA	0.743244084431322	0.844667964990277	0.914714988319652	0.812480145146854	0.920929848890365	1.06938514146174	0.520871114356343	NA	NA	NA	NA	NA	0.120110712459103	7	0.0453975821373677	0.743349986539354	0.921305238488233	0.832327612513793	7	0.120110712459103	0.0453975821373677	0.743349986539354	0.921305238488233	0.832327612513793	wt-like
D384H	384	D	H	missense	1	NA	NA	NA	0.666621322420351	NA	NA	NA	NA	NA	NA	NA	NA	0.915996338774799	1.0918008030606	0.915418205915469	0.798396595858503	-0.126631454170231	NA	0.404747445082972	NA	NA	NA	NA	NA	0.351708884642654	6	0.143584550896315	0.385200773927215	0.948041870913488	0.666621322420352	6	0.351708884642654	0.143584550896316	0.385200773927215	0.948041870913489	0.666621322420352	possibly_low
D384I	384	D	I	missense	0	NA	0.686483658174414	possibly_low	0.808859200574507	NA	0.809043360616352	0.74581120998626	0.791396081977423	NA	0.653413667256719	0.432753971035316	NA	1.00791945383554	0.706687832548588	0.833627093547332	0.742218734027887	0.663280998022642	NA	0.899421091465055	0.154126274666154	5	0.0689273654544647	0.551388504334433	0.821578812014395	0.104796679041468	6	0.0427830650649693	0.725005933898933	0.89271246725008	0.75323395402901	11	0.104588602053936	0.031534650032791	0.691427175699665	0.815040732358356	0.75323395402901	possibly_wt-like
D384K	384	D	K	missense	0	NA	NA	NA	-0.107003960144036	NA	NA	NA	NA	NA	NA	NA	NA	NA	NA	NA	NA	NA	NA	-0.107003960144036	NA	NA	NA	NA	NA	0	1	0	-0.107003960144036	-0.107003960144036	-0.107003960144036	1	0	0	-0.107003960144036	-0.107003960144036	NA	unknown
D384L	384	D	L	missense	0	NA	0.680044012807859	possibly_low	0.736817543913365	NA	0.770540753298628	0.810245877325917	NA	0.731337230384792	0.789774916117484	0.471515893411464	0.506849406308869	0.382103578184857	0.476711073564457	0.767015617302456	0.452308183939202	0.886678186600792	1.56609659352258	0.626809574279213	0.150528667816672	6	0.0614530713019592	0.559598206316647	0.800489819299071	0.288382218767351	7	0.108998233341634	0.52318493218527	0.95045015564146	0.710614375710824	13	0.20729054531952	0.0574920530821863	0.597932022272474	0.823296729149174	0.710614375710824	possibly_low
D384M	384	D	M	missense	0	NA	NA	NA	0.614913548440182	NA	NA	NA	NA	NA	NA	NA	NA	0.812751705584498	0.924085198180632	0.69151846641261	0.589799424602255	0.433305515340789	0.498493864353646	0.354440664606841	NA	NA	NA	NA	NA	0.166747064244913	7	0.0630244662631642	0.49138786441952	0.738439232460843	0.614913548440182	7	0.166747064244913	0.0630244662631643	0.49138786441952	0.738439232460843	0.614913548440182	possibly_low
D384N	384	D	N	missense	1	NA	NA	NA	1.10580870269199	NA	NA	NA	NA	NA	NA	NA	NA	0.992967225891068	1.33595449155431	0.989446038518008	NA	NA	1.60526011597104	0.605415641525517	NA	NA	NA	NA	NA	0.291838880856547	5	0.13051431521454	0.85000534540458	1.36161205997939	1.10580870269199	5	0.291838880856549	0.130514315214541	0.85000534540458	1.3616120599794	1.10580870269199	wt-like
D384P	384	D	P	missense	0	NA	0.447725590345657	low	0.446439810156542	NA	0.368505288460975	0.526945892230338	NA	NA	NA	NA	NA	0.438137639046604	0.448374263510645	0.36031902843858	0.543022781374969	0.273870385710231	0.614914762858224	NA	0.112034425340608	2	0.0792203018846818	0.29245665180729	0.602994528884024	0.0889974590914039	6	0.0363330605296932	0.37522832007023	0.517651300242855	0.446761255203821	8	0.0865531697897232	0.030601166645752	0.386784070693239	0.506738439714403	0.446761255203821	low
D384Q	384	D	Q	missense	0	NA	NA	NA	0.884924249081233	NA	NA	NA	NA	NA	NA	NA	NA	0.838704253258624	0.87266873343643	0.867892162428023	0.960431847201854	NA	NA	NA	NA	NA	NA	NA	NA	0.0377537990603106	4	0.0188768995301553	0.847926205862347	0.921922292300118	0.884924249081233	4	0.0377537990603106	0.0188768995301553	0.847926205862347	0.921922292300118	0.884924249081233	wt-like
D384R	384	D	R	missense	0	NA	NA	NA	0.652825730015426	NA	NA	NA	NA	NA	NA	NA	NA	0.491229524342718	0.61585667589914	0.458263967312057	0.476315595211402	0.714840308426083	1.23901049341318	0.574263545503401	NA	NA	NA	NA	NA	0.185199811945261	7	0.0699989493232985	0.515630310386117	0.790021149644735	0.652825730015426	7	0.18519981194526	0.0699989493232983	0.515630310386117	0.790021149644735	0.652825730015426	possibly_low
D384S	384	D	S	missense	0	NA	NA	NA	0.876345183868176	NA	NA	NA	NA	NA	NA	NA	NA	0.51425604377281	0.864519943855121	0.909128547240847	0.806210113629166	1.08685912496048	1.05374739785803	0.899695115760777	NA	NA	NA	NA	NA	0.126871271527837	7	0.0479528332830295	0.782359357676784	0.970331010059567	0.876345183868176	7	0.126871271527837	0.0479528332830296	0.782359357676784	0.970331010059567	0.876345183868176	wt-like
D384T	384	D	T	missense	0	NA	NA	NA	0.787227791397091	NA	NA	NA	NA	NA	NA	NA	NA	0.954077533408948	0.87689364598876	0.828708245635591	0.659235431574838	1.59159047846238	0.551515310573552	0.0485738941355649	NA	NA	NA	NA	NA	0.314959639402091	7	0.119043554125788	0.553906712718903	1.02054887007528	0.787227791397091	7	0.31495963940209	0.119043554125787	0.553906712718903	1.02054887007528	0.787227791397091	possibly_wt-like
D384V	384	D	V	missense	1	NA	NA	NA	0.777328620063787	NA	NA	NA	NA	NA	NA	NA	NA	0.53163035036949	0.738881313720363	0.775845335084352	0.814359182630067	1.13776422725915	0.894134860058911	0.548685071324178	NA	NA	NA	NA	NA	0.146934974216219	7	0.0555362000962575	0.668479668036913	0.886177572090662	0.777328620063787	7	0.146934974216219	0.0555362000962576	0.668479668036913	0.886177572090662	0.777328620063787	possibly_wt-like
D384W	384	D	W	missense	0	NA	NA	NA	0.653554980548747	NA	NA	NA	NA	NA	NA	NA	NA	0.204270214468323	0.55812622366504	0.635148416526499	0.522453601477115	0.844463657181152	1.07233965038808	0.738083100135024	NA	NA	NA	NA	NA	0.198348990302289	7	0.074968871591517	0.506618692267766	0.800491268829728	0.653554980548748	7	0.19834899030229	0.0749688715915172	0.506618692267766	0.800491268829729	0.653554980548748	possibly_low
D384X	384	D	X	nonsense	0	NA	NA	NA	0.58392538839575	NA	NA	NA	NA	NA	NA	NA	NA	0.375501592696233	0.589202933809446	0.648700991685641	0.585982332031427	1.03703817213649	NA	0.267126308015265	NA	NA	NA	NA	NA	0.175074292026668	6	0.0714737804240582	0.443839352925672	0.724011423865828	0.58392538839575	6	0.175074292026668	0.0714737804240582	0.443839352925672	0.724011423865828	0.58392538839575	possibly_low
D384Y	384	D	Y	missense	1	NA	0.541342614845519	possibly_low	0.649583348766089	NA	0.704576155662939	0.286589480909812	0.199004017123696	0.653330566353241	NA	NA	0.863212854177909	0.545187341585914	1.03853679327135	0.680433925665741	0.354838474808411	0.507604193011456	0.63351826417221	0.786964448847541	0.284992024379099	5	0.127452307911388	0.291540681592689	0.79114454809835	0.159195748996104	7	0.0601703373746217	0.531651654574206	0.767515042957972	0.604483042965852	12	0.188198617898328	0.0543282613523577	0.498001607372551	0.710964478559152	0.604483042965852	low
D386A	386	D	A	missense	1	NA	0.937406656974139	wt-like	-0.0998519712562344	NA	0.950347798443845	0.94722989723028	0.914642275248293	NA	NA	NA	NA	NA	NA	NA	NA	-0.126631454170231	-0.0659204994544364	-0.107003960144036	0.0197760747752031	3	0.0114177220949777	0.915028332882496	0.959784981065782	0.0226209812011987	3	0.0130602295858455	-0.125449550874316	-0.0742543916381527	0.418777342858952	6	0.518629314115187	0.211729530871971	0.00379508788632804	0.833759597831577	0.418777342858952	possibly_low
D386C	386	D	C	missense	0	NA	0.769768343633565	possibly_wt-like	0.942649910555333	NA	0.500249767336203	0.632102345282028	0.533306870020813	1.32769281017696	NA	0.855489925351818	NA	NA	NA	NA	NA	0.725620354263865	NA	1.1596794668468	0.341370077230932	5	0.152665339634544	0.470549776262285	1.06898691100485	0.217029556291468	2	0.153463070971605	0.641867818494074	1.24343200261659	0.819163077039784	7	0.252963706073208	0.0956112938564209	0.631768384565923	1.00655776951364	0.819163077039784	possibly_wt-like
D386E	386	D	E	missense	1	NA	0.959299067180427	possibly_wt-like	1.16833313892427	1.17972633127557	1.12099724794087	1.22070542035644	1.30817724235768	0.80609033629987	0.0553227413239577	1.05948285638158	0.923890361507444	NA	NA	NA	NA	1.39064707246519	1.19785349399763	0.916498850309981	0.399413932083466	8	0.141214149938301	0.682524419193918	1.23607371516694	0.167889525742857	3	0.0969310628817568	0.978351746692835	1.3583145311557	1.0163083594742	11	0.247896572446464	0.0747436288745524	0.86981353880625	1.16280318014215	1.0163083594742	wt-like
D386F	386	D	F	missense	0	NA	0.461831258376771	low	0.943916472991918	NA	NA	NA	NA	0.477588867237934	0.326332937732739	0.552737950746918	0.490665277789495	NA	NA	NA	NA	NA	0.943916472991918	NA	0.0960963484001833	4	0.0480481742000916	0.367658567421685	0.556003949331857	0	1	0	0.943916472991918	0.943916472991918	0.558248301299801	5	0.154267268676847	0.0689904198929308	0.423029563031361	0.693467039568241	0.558248301299801	low
D386G	386	D	G	missense	1	NA	0.739945109016162	possibly_wt-like	0.838733676293938	0.681183176422753	0.873757298218695	0.874646551749382	1.21367951124674	0.0705241183103774	1.00509544437629	0.289987743629071	0.910687028175986	NA	NA	NA	NA	0.646036743362944	1.37778022587984	0.492384059639027	0.380595590770203	8	0.134560861561655	0.476210666626638	1.00367955140569	0.359364366390603	3	0.207479113672774	0.432082085951009	1.24538526663687	0.766887445546464	11	0.300785706612391	0.0906903028304746	0.589137718251703	0.944637172841225	0.766887445546464	possibly_wt-like
D386H	386	D	H	missense	1	NA	0.524443976402325	low	NA	NA	NA	0.419749136828754	0.52043516940833	0.736273332166253	NA	NA	0.421318267205965	NA	NA	NA	NA	NA	NA	NA	0.1488664589797	4	0.0744332294898498	0.378557527349215	0.670330425455436	NA	NA	NA	NA	NA	0.524443976402326	4	0.105914677881964	0.0529573389409819	0.420649499360921	0.628238453443731	0.524443976402326	low
D386I	386	D	I	missense	0	NA	0.610393735291773	possibly_low	0.745858370237888	NA	0.749915234142817	0.752477756527873	0.532100056925669	0.356715833261564	0.558186834593439	0.736020636777671	0.587339794813381	NA	NA	NA	NA	0.690182502764771	0.801534237711006	NA	0.146728580953553	7	0.0554581907755013	0.501697678724039	0.719089791859507	0.0556758674731175	2	0.0393687834386849	0.668696972582909	0.823019767892868	0.640496987502021	9	0.117254540092007	0.0390848466973357	0.563892095633974	0.717101879370068	0.640496987502021	possibly_low
D386K	386	D	K	missense	0	NA	NA	NA	NA	NA	NA	NA	NA	NA	NA	NA	NA	NA	NA	NA	NA	NA	NA	NA	NA	NA	NA	NA	NA	NA	NA	NA	NA	NA	NA	0	NA	NA	NA	NA	NA	unknown
D386L	386	D	L	missense	0	NA	0.626787199842516	possibly_low	1.14122114753224	NA	0.0228569190166401	NA	NA	1.34081939512876	0.588074989766562	NA	0.555397495458101	NA	NA	NA	NA	1.65225371578814	0.630188579276352	NA	0.541962140468862	4	0.270981070234431	0.095674061690912	1.15790033799412	0.511032568255892	2	0.361354594420918	0.432979156819166	1.84946313824532	0.798265182405759	6	0.465514248701794	0.190045396219077	0.425783050388724	1.17074731442279	0.798265182405759	possibly_wt-like
D386M	386	D	M	missense	0	NA	NA	NA	NA	NA	NA	NA	NA	NA	NA	NA	NA	NA	NA	NA	NA	NA	NA	NA	NA	NA	NA	NA	NA	NA	NA	NA	NA	NA	NA	0	NA	NA	NA	NA	NA	unknown
D386N	386	D	N	missense	1	NA	NA	NA	NA	NA	NA	NA	NA	NA	NA	NA	NA	NA	NA	NA	NA	NA	NA	NA	NA	NA	NA	NA	NA	NA	NA	NA	NA	NA	NA	0	NA	NA	NA	NA	NA	unknown
D386P	386	D	P	missense	0	NA	0.585420740622801	possibly_low	NA	NA	0.699041522299876	0.38207902813672	0.678658359808503	NA	NA	NA	0.581904052246103	NA	NA	NA	NA	NA	NA	NA	0.144871385251699	4	0.0724356926258494	0.443449391880922	0.727392089364679	NA	NA	NA	NA	NA	0.5854207406228	4	0.103429200431389	0.0517146002156945	0.484061986725152	0.686779494520449	0.5854207406228	low
D386Q	386	D	Q	missense	0	NA	0.734081351383565	possibly_wt-like	0.507120812667353	NA	0.962573160303793	0.967455962384626	1.01355793794408	0.0216898011101253	NA	NA	0.7051298951752	NA	NA	NA	NA	NA	0.507120812667353	NA	0.416268929286294	5	0.186161124561041	0.369212251922449	1.09895045084468	0	1	0	0.507120812667353	0.507120812667353	0.696254594930863	6	0.287899525361416	0.117534489054156	0.465891229443401	0.926617960418325	0.696254594930863	possibly_low
D386R	386	D	R	missense	0	NA	0.445740124210403	low	0.42958371098101	0.366425925992019	0.368076894055239	0.198568172200572	0.396299235587279	1.05495155253796	0.277372797631884	0.309791169454757	0.59443524622351	NA	NA	NA	NA	0.652328775500755	NA	0.206838646461266	0.271487745937377	8	0.0959854130806848	0.257612171531061	0.633868076889745	0.222745064519744	2	0.157504545597746	0.120880474208081	0.73828694775394	0.442508841564524	10	0.194837809913731	0.0616131253646323	0.321749334874893	0.563268348254155	0.442508841564524	low
D386S	386	D	S	missense	0	NA	0.942720347766402	wt-like	NA	1.15333014896347	0.624302939629182	NA	NA	1.09353911912642	0.954496889995399	0.94200133068445	0.888651658199494	NA	NA	NA	NA	NA	NA	NA	0.18523232065898	6	0.0756207782476828	0.794506345918054	1.09093434961475	NA	NA	NA	NA	NA	0.942720347766403	6	0.124401704928694	0.0507867833679292	0.843180081474624	1.04226061405818	0.942720347766403	wt-like
D386T	386	D	T	missense	0	NA	0.481885735360024	low	0.276863783607923	0.726136814406895	0.472851040904777	NA	NA	0.254645805050898	0.0760481012134224	0.560873547493645	0.800759103090505	NA	NA	NA	NA	NA	0.322782841658548	0.230944725557298	0.277128737466724	6	0.113137333309199	0.26014063676709	0.703630833952957	0.0459190580506251	2	0.0324696773332957	0.213224385445027	0.34050318177082	0.430630247421999	8	0.209524879051957	0.074078231402465	0.285439581834743	0.575820913009254	0.430630247421999	low
D386V	386	D	V	missense	1	NA	0.80868644204562	possibly_wt-like	1.05929199246868	NA	0.227231324588505	NA	NA	1.65945922740996	NA	NA	0.539368774138395	NA	NA	NA	NA	1.05929199246868	NA	NA	0.753138895616423	3	0.434824944121319	-0.0435547880118071	1.66092767210305	0	1	0	1.05929199246868	1.05929199246868	0.871337829651385	4	0.488037780287935	0.244018890143967	0.393069593421773	1.349606065881	0.871337829651385	possibly_wt-like
D386W	386	D	W	missense	0	NA	NA	NA	NA	NA	NA	NA	NA	NA	NA	NA	NA	NA	NA	NA	NA	NA	NA	NA	NA	NA	NA	NA	NA	NA	NA	NA	NA	NA	NA	0	NA	NA	NA	NA	NA	unknown
D386X	386	D	X	nonsense	0	NA	NA	NA	NA	NA	NA	NA	NA	NA	NA	NA	NA	NA	NA	NA	NA	NA	NA	NA	NA	NA	NA	NA	NA	NA	NA	NA	NA	NA	NA	0	NA	NA	NA	NA	NA	unknown
D386Y	386	D	Y	missense	1	NA	NA	NA	NA	NA	NA	NA	NA	NA	NA	NA	NA	NA	NA	NA	NA	NA	NA	NA	NA	NA	NA	NA	NA	NA	NA	NA	NA	NA	NA	0	NA	NA	NA	NA	NA	unknown
D393A	393	D	A	missense	1	NA	1.07854553470493	wt-like	1.22615950684496	0.646736350907734	1.11108051320614	1.17613667661319	0.936690177103996	1.14026567646658	1.30358295493415	1.18565020187899	1.12822172652867	NA	NA	NA	NA	1.30552805942794	1.14679095426198	NA	0.201974192008994	8	0.0714086603971166	0.938587132142332	1.21850393726753	0.0793685525829799	2	0.0561220417443862	1.11616232628711	1.33615668740281	1.10806832913294	10	0.126542026050829	0.0400161022052981	1.02963821000888	1.186498448257	1.10806832913294	wt-like
D393C	393	D	C	missense	0	NA	0.81843972190168	possibly_wt-like	0.0895856734060481	1.08421803428811	0.530171384217646	0.99975844802791	0.870163621969409	0.73672331847632	0.8162101098165	NA	0.691833136515871	NA	NA	NA	NA	-0.126631454170231	0.305802800982327	NA	0.187971787488721	7	0.0710466575987768	0.679190831786129	0.957688612017232	0.216217127576279	2	0.152888597117864	-0.210070470591819	0.389241817403915	0.656472155569318	9	0.280016385706269	0.0933387952354231	0.47353147854753	0.839412832591106	0.656472155569318	possibly_low
D393E	393	D	E	missense	1	NA	1.0453284177304	wt-like	1.10913187418589	NA	0.878804154394758	1.18243816706196	1.05232508164802	NA	1.15872790623531	NA	0.954346779311932	NA	NA	NA	NA	NA	NA	1.10913187418589	0.130110980964043	5	0.0581873996109562	0.931283210138883	1.15937362532191	0	1	0	1.10913187418589	1.10913187418589	1.05596232713964	6	0.094136988688075	0.0384312647013226	0.980638432444727	1.13128622183456	1.05596232713964	wt-like
D393F	393	D	F	missense	0	NA	0.843730475753754	possibly_wt-like	0.910831919503481	1.20108920137533	1.02132152923102	0.983189731833285	1.02184533232167	0.420646414263712	0.159132992362597	NA	1.09888812888866	NA	NA	NA	NA	NA	NA	0.910831919503481	0.392257758069707	7	0.148259496812598	0.553147201635031	1.13431374987248	0	1	0	0.910831919503481	0.910831919503481	0.852118156222469	8	0.281114226454657	0.0993888879070495	0.657319515461164	1.04691679698377	0.852118156222469	possibly_wt-like
D393G	393	D	G	missense	1	NA	0.86352625356319	wt-like	0.953412942950047	0.820198886382261	0.981526270720912	0.681614645943857	0.782336746503187	0.97474278985691	0.681443685197725	0.971954885017969	1.0143921188827	NA	0.744078548744229	NA	NA	1.09374112570213	0.676209275108639	1.29962282224519	0.139142933152951	8	0.049194455793319	0.767106891969237	0.959945615157143	0.243269031023613	4	0.121634515511807	0.715013673269928	1.19181221263017	0.893488483358809	12	0.162508185378826	0.0469120722869914	0.801542511236166	0.985434455481452	0.893488483358809	wt-like
D393H	393	D	H	missense	1	NA	NA	NA	NA	NA	NA	NA	NA	NA	NA	NA	NA	NA	NA	NA	NA	NA	NA	NA	NA	NA	NA	NA	NA	NA	NA	NA	NA	NA	NA	0	NA	NA	NA	NA	NA	unknown
D393I	393	D	I	missense	0	NA	1.08374390368471	wt-like	1.34131941821705	NA	1.1059701890925	1.13985437399487	1.23525402582558	1.10584038358138	1.02052320513436	0.919663816862833	1.05910133130148	NA	NA	NA	NA	NA	1.25438858089712	1.42825025553699	0.0988368623597775	7	0.0373568225956988	1.01052587682029	1.15696193054914	0.0869308373199341	2	0.06146938456315	1.22084163832144	1.46179719811267	1.14098290691412	9	0.109987587003849	0.0366625290012829	1.06912567048945	1.21284014333879	1.14098290691412	wt-like
D393K	393	D	K	missense	0	NA	1.09327136242983	wt-like	1.09534972718582	NA	1.05452574219303	1.1823773110484	1.33833375634309	1.07363294241472	0.804297272811698	NA	1.10646114976807	NA	NA	NA	NA	1.02102453681396	1.3973459544739	0.867678690269584	0.175249726150196	6	0.0715454011050777	0.95304495300441	1.23349777185526	0.201330818192058	3	0.116238402079352	0.8675266454898	1.32317280888183	1.09396415068183	9	0.144147015312477	0.0480490051041591	0.999789831184695	1.18813847017896	1.09396415068183	wt-like
D393L	393	D	L	missense	0	NA	0.933770052336557	wt-like	0.791801832548036	0.579406282060852	0.934642543673316	0.803725701168637	0.985975643943035	0.834518536125802	1.15270029040796	1.05647351763381	1.12271790367905	1.41654689893392	0.999942459536121	NA	0.852285626933935	0.970447799514713	0.296441858073283	0.21514635229624	0.190394381491924	8	0.0673145791263789	0.801835901614383	1.06570420305873	0.357338484908849	6	0.145882825580985	0.505876748446367	1.0777269166497	0.872926529570048	14	0.236576402965934	0.0632277032638498	0.749002508347717	0.996850550792379	0.872926529570048	wt-like
D393M	393	D	M	missense	0	NA	0.912264331581775	possibly_wt-like	-0.107003960144036	NA	1.00049637356762	1.10615871829761	1.05885912562934	0.826630384855221	NA	0.400445286114047	1.08099610102682	NA	NA	NA	NA	NA	NA	-0.107003960144036	0.270048987493109	6	0.110247037485559	0.696184108707843	1.12834455445571	0	1	0	-0.107003960144036	-0.107003960144036	0.766654575620946	7	0.35424795007768	0.133893139765709	0.504228843903168	1.02908030733872	0.766654575620946	possibly_wt-like
D393N	393	D	N	missense	1	NA	0.923176791742284	possibly_wt-like	0.757380617927708	0.521628942176091	1.43635996648312	0.974746391417107	1.06661212190191	1.14479567681341	0.305298387148883	1.00778921344275	0.928183634554995	NA	NA	NA	1.39047024407766	0.124290991777758	NA	NA	0.355749459861244	8	0.125776427735668	0.676659523276269	1.1696940602083	0.63308962614995	2	0.447661967749486	-0.120020716109615	1.63478195196503	0.890017556979368	10	0.343766869967075	0.108708629320289	0.676952558702887	1.10308255525585	0.890017556979368	possibly_wt-like
D393P	393	D	P	missense	0	NA	0.75246860774281	possibly_wt-like	0.494967680428675	0.656320063061916	0.668606953696366	0.715944812383098	0.433620270866152	0.673433436881321	1.07594901172031	0.937506582616738	0.858367730716573	NA	NA	NA	NA	0.520831176768313	0.177242954196671	0.786828910321042	0.198427883842237	8	0.0701548511206711	0.614967626205525	0.889969589280094	0.21181648415467	3	0.122292304145499	0.25527916871708	0.734656192140271	0.682241082111682	11	0.175162115854428	0.0528133650703545	0.578728788671421	0.785753375551942	0.682241082111682	possibly_low
D393Q	393	D	Q	missense	0	NA	NA	NA	NA	NA	NA	NA	NA	NA	NA	NA	NA	NA	NA	NA	NA	NA	NA	NA	NA	NA	NA	NA	NA	NA	NA	NA	NA	NA	NA	0	NA	NA	NA	NA	NA	unknown
D393R	393	D	R	missense	0	NA	0.944532334386477	wt-like	1.0387502181312	0.542149038707698	1.20987017021265	1.06337846769455	1.07853917887884	0.95426063228584	0.903382185568616	0.965044633890841	0.83963436785278	NA	NA	NA	NA	1.53552519441068	0.334797355331806	1.24592810465112	0.199144970122961	8	0.0704083794065691	0.80653444653977	1.08253022223318	0.469301908532931	3	0.270951583222693	0.507694873460618	1.56980556280179	0.970228120862311	11	0.233109183915688	0.0702850634758443	0.832471927798545	1.10798431392608	0.970228120862311	wt-like
D393S	393	D	S	missense	0	NA	1.09529314258506	wt-like	0.822591119426482	1.13799159209216	1.12620018564306	1.00743107800621	1.13534235160973	1.39606526304717	0.926468611402984	1.06535767733724	0.967488381541922	NA	NA	NA	NA	1.14322006557575	0.397381880037674	0.92717141266602	0.145552084068841	8	0.0514604328304558	0.994432547608524	1.1961537375616	0.283472826259205	3	0.163663112548696	0.501817313233312	1.14336492561965	1.02091986354181	11	0.159755991646226	0.0481682438456077	0.926511840405877	1.11532788667774	1.02091986354181	wt-like
D393T	393	D	T	missense	0	NA	0.941643222204988	wt-like	0.771293096668689	1.2582281711674	0.806541513560247	0.895278946084954	0.956498525211894	1.10477431521591	0.310079582876214	1.06060715011282	1.14113757341047	NA	NA	NA	NA	0.830743823321169	NA	0.711842370016209	0.292839210892043	8	0.10353429590954	0.738719731057576	1.1445667133524	0.0594507266524802	2	0.0420380119624366	0.688900107240649	0.853686086096728	0.907573197097729	10	0.19667594992597	0.062194396274329	0.785674420359832	1.02947197383563	0.907573197097729	wt-like
D393V	393	D	V	missense	1	NA	0.996386442229271	wt-like	0.821397268271702	0.635503071408026	1.11707430302755	1.0626058673664	1.16599650984245	1.15854993118383	0.862978897406918	1.03231394364119	0.936069013957805	NA	NA	NA	NA	1.02318868174419	0.401448042929405	1.03955508014151	0.180070820217665	8	0.0636646490348673	0.871606023032549	1.12116686142599	0.279966150228198	3	0.161638532198233	0.504591566649247	1.13820296989416	0.948662122059025	11	0.174299902278899	0.0525533978958837	0.84565935491789	1.05166488920016	0.948662122059025	wt-like
D393W	393	D	W	missense	0	NA	0.916917250376803	possibly_wt-like	1.21361267815217	1.02067826526559	1.07207731401101	1.19886614196	1.34531921324489	0.701936071833418	0.411487485039931	0.498593744886749	1.08637976677284	1.20578185602	NA	NA	NA	NA	NA	1.22144350028434	0.338748256155152	8	0.119765594521213	0.682180998528198	1.15165350222541	0.00783082213216679	2	0.00553722743192084	1.2027599118114	1.22446544449294	0.976256335931877	10	0.263350341207106	0.0832786900796953	0.813033102696001	1.13947956916775	0.976256335931877	wt-like
D393X	393	D	X	nonsense	0	NA	0.869046872834791	possibly_wt-like	1.62454416106712	NA	NA	1.00482260977594	1.24079662169917	0.205665980523104	NA	NA	1.02490227934096	NA	NA	NA	NA	1.62454416106712	NA	NA	0.454971809582414	4	0.227485904791207	0.423182692453517	1.31491105321606	0	1	0	1.62454416106712	1.62454416106712	1.02014633048126	5	0.331921628265389	0.148439864800765	0.729209541601764	1.31108311936075	1.02014633048126	wt-like
D393Y	393	D	Y	missense	1	NA	1.1799675874513	wt-like	1.23288668070997	NA	NA	NA	NA	1.17646375378393	1.03905862265656	1.24965211786829	1.25469585549641	NA	NA	NA	NA	1.65225371578814	NA	0.813519645631796	0.100511792068315	4	0.0502558960341574	1.08146784121356	1.27846733368903	0.41936703507817	2	0.296537274309871	0.651684302988945	1.81408905843099	1.19760728520419	6	0.187926611180092	0.0767207177469398	1.04723744155212	1.34797712885625	1.19760728520419	wt-like
D395A	395	D	A	missense	1	NA	1.06472966423915	wt-like	0.966139180054774	0.877010529538516	1.2745274897899	1.11617461592958	1.08308878962092	1.06718116612286	1.00052938507171	0.960868780119919	1.13845655771979	NA	NA	NA	NA	1.05929199246868	1.04235822812441	0.796767319571232	0.121059410123878	8	0.0428009649125188	0.980841314507049	1.14861801397125	0.112914573655695	3	0.0651912594955473	0.838366659336697	1.09391170077285	1.03784135037068	11	0.0938526158511557	0.0282976283974223	0.982379017863838	1.09330368287753	1.03784135037068	wt-like
D395C	395	D	C	missense	0	NA	0.991635789716265	possibly_wt-like	1.55901497379831	1.27849710032348	1.20045211258528	1.1632639761354	NA	NA	0.922266630859768	NA	0.393699128677397	NA	NA	NA	NA	NA	1.55901497379831	NA	0.359753468853365	5	0.160886642299495	0.676303765215675	1.30696781421685	0	1	0	1.55901497379831	1.55901497379831	1.08619898706327	6	0.285477404863127	0.116545662501432	0.857773686006106	1.31462428812044	1.08619898706327	wt-like
D395E	395	D	E	missense	1	NA	0.932838779113282	wt-like	0.687331656055859	0.802072482523374	1.0862270248782	1.05358021052172	0.947807244135266	0.580852494154765	1.02304412974143	0.897209127417275	1.07191751953423	NA	NA	NA	NA	1.05929199246868	NA	0.315371319643037	0.172409000703167	8	0.0609557867674027	0.813367632399869	1.05230992582669	0.371960336412822	2	0.263015676209936	0.171830403314936	1.20283290879678	0.883737354501798	10	0.190583153436843	0.0602676848517772	0.765614862760704	1.00185984624289	0.883737354501798	wt-like
D395F	395	D	F	missense	0	NA	NA	NA	NA	NA	NA	NA	NA	NA	NA	NA	NA	NA	NA	NA	NA	NA	NA	NA	NA	NA	NA	NA	NA	NA	NA	NA	NA	NA	NA	0	NA	NA	NA	NA	NA	unknown
D395G	395	D	G	missense	1	NA	0.863999162984221	wt-like	0.64088448469274	0.92610840698946	0.835551262777151	0.848410665144718	0.934538711187942	0.661028839216269	0.885110030799023	0.789346090262791	1.03189929749642	NA	NA	NA	-0.0964034166047395	0.963265579405734	0.807843694565776	0.888832081404188	0.110383634817781	8	0.0390265083558363	0.787508612164431	0.940489713804012	0.36864395064874	4	0.18432197532437	0.279620051497694	1.00214891788778	0.789627603553728	12	0.169151882964477	0.0488299425817365	0.693922674726365	0.88533253238109	0.789627603553728	possibly_wt-like
D395H	395	D	H	missense	1	NA	1.10385061140692	wt-like	1.17405505305944	NA	0.957289390250638	1.09520255208667	1.25905989188344	NA	NA	NA	NA	NA	NA	NA	NA	1.17405505305944	NA	NA	0.15107101181707	3	0.0872208893393347	0.932900809602267	1.27480041321157	0	1	0	1.17405505305944	1.17405505305944	1.12140172182005	4	0.095155750651393	0.0475778753256965	1.02815079972074	1.21465264391935	1.12140172182005	wt-like
D395I	395	D	I	missense	0	NA	1.03117370430199	wt-like	NA	NA	NA	0.980830649815195	1.04827206833031	NA	NA	NA	1.06441839476046	NA	NA	NA	NA	NA	NA	NA	0.044339523177325	3	0.0255994356421682	0.980999732418788	1.08134767618519	NA	NA	NA	NA	NA	1.03117370430199	3	0.0335620363245289	0.0193770507065188	0.993195382790605	1.06915202581337	NA	unknown
D395K	395	D	K	missense	0	NA	1.04814475752837	wt-like	1.46531544245029	1.24862788452492	1.09771123885114	0.854509037142392	0.982288507578576	1.27903503815802	NA	1.23356504342583	0.641276553017759	NA	NA	NA	NA	1.65225371578814	NA	1.27837716911245	0.237246319992921	7	0.0896706803095028	0.872393453652544	1.22389606140421	0.186938273337845	2	0.132185320740495	1.20623697451405	1.72439391038654	1.14084935417769	9	0.219469351137978	0.073156450379326	0.997465346197421	1.28423336215796	1.14084935417769	wt-like
D395L	395	D	L	missense	0	NA	0.8580527118849	possibly_wt-like	1.14873692996306	NA	1.04306132686805	1.09281850605127	1.20454940894829	-0.00486201751668663	0.987646593666039	NA	0.825102453292435	NA	NA	NA	NA	1.65225371578814	NA	0.645220144137978	0.440886663613001	6	0.179991226708324	0.505276390003401	1.2108290337664	0.503516785825079	2	0.356040133698168	0.450911090863823	1.84656276906229	0.930723766404439	8	0.331677679824898	0.117265768286203	0.700887083944062	1.16056044886482	0.930723766404439	possibly_wt-like
D395M	395	D	M	missense	0	NA	0.842271873434165	possibly_wt-like	1.21583045810239	0.74078717175697	1.09062305881456	0.974825557992648	1.04751724353492	0.581198435233923	0.979032954845631	0.386517210287768	0.937673355006896	NA	NA	NA	NA	NA	1.65320343691093	0.77845747929385	0.249385039756561	8	0.0881709263691705	0.669460033267057	1.01508371360127	0.437372978808541	2	0.30926939922328	0.609673574104424	1.82198734210036	0.91698359036781	10	0.236194812979745	0.0746913580533497	0.770591218626858	1.06337596210876	0.91698359036781	wt-like
D395N	395	D	N	missense	1	NA	0.211184936509917	possibly_low	NA	1.03223482973593	NA	NA	NA	-0.182225270319053	-0.0838791416981843	0.0786093283209788	NA	NA	NA	NA	NA	NA	NA	NA	0.557833194942455	4	0.278916597471227	-0.335481549224144	0.757851422243979	NA	NA	NA	NA	NA	0.211184936509918	4	0.410524946613006	0.205262473306503	-0.191122118548442	0.613491991568278	0.211184936509918	low
D395P	395	D	P	missense	0	NA	NA	NA	NA	NA	NA	NA	NA	NA	NA	NA	NA	NA	NA	NA	NA	NA	NA	NA	NA	NA	NA	NA	NA	NA	NA	NA	NA	NA	NA	0	NA	NA	NA	NA	NA	unknown
D395Q	395	D	Q	missense	0	NA	NA	NA	NA	NA	NA	NA	NA	NA	NA	NA	NA	NA	NA	NA	NA	NA	NA	NA	NA	NA	NA	NA	NA	NA	NA	NA	NA	NA	NA	0	NA	NA	NA	NA	NA	unknown
D395R	395	D	R	missense	0	NA	1.01373627971627	wt-like	0.262532596920067	0.924486065337239	1.02758822942539	1.01481162152771	1.17200773907458	0.924924218692492	0.960693546073962	1.16028764631024	0.92509117128852	NA	NA	NA	NA	0.758134943956428	-0.0659204994544364	0.0953833462582082	0.102291502620931	8	0.0361655075805108	0.942853187375855	1.08461937205668	0.330401564690908	3	0.190757432314969	-0.11134510020061	0.636410294040743	0.808862548044576	11	0.297998155158823	0.0898498244436298	0.632760128117815	0.984964967971337	0.808862548044576	possibly_wt-like
D395S	395	D	S	missense	0	NA	0.779860332752947	possibly_wt-like	0.583107006557254	0.204143612107745	0.82600203372426	0.960982032462288	1.03761057778464	0.985245202097705	0.0532584779022274	1.07984919123713	1.09179153470758	NA	NA	NA	NA	1.10534556254415	0.111031173989906	0.532944283137707	0.412353289566512	8	0.14578890364853	0.494119332256248	1.06560133324965	0.348159037324596	3	0.201009713920157	0.189135206731047	0.97707880638346	0.726200334699576	11	0.36425887121104	0.109828182033219	0.510941053426958	0.941459615972195	0.726200334699576	possibly_wt-like
D395T	395	D	T	missense	0	NA	1.00119176599507	wt-like	1.23827270981623	0.224494969803274	1.18640650085032	0.734025240149996	1.14214140087146	1.10111513639577	1.39919558179621	1.16332704355625	1.05882825453727	NA	NA	NA	NA	NA	1.65320343691093	0.823341982721521	0.363869814574984	8	0.128647406677531	0.749047482202629	1.25333604978751	0.414930727094706	2	0.293400330851331	0.663218628295482	1.81332679133697	1.0486079547593	10	0.272792334320622	0.0862645104687286	0.879532621096614	1.21768328842199	1.0486079547593	wt-like
D395V	395	D	V	missense	1	NA	0.861037155788155	wt-like	0.898690252172574	1.12933116889862	0.898008430845328	0.908231300170857	0.609025107789281	0.591411560081884	0.934215389845927	0.818111971470279	0.999962317203066	NA	NA	NA	NA	0.77518943589533	1.22815259178968	0.692728728832715	0.184499980632415	8	0.0652305937169837	0.733187541412702	0.988886770163608	0.219641559744735	3	0.126810113643852	0.650146996555193	1.14723350778995	0.871306182074815	11	0.158193473873561	0.0476971270110448	0.777821530967135	0.964790833182495	0.871306182074815	wt-like
D395W	395	D	W	missense	0	NA	1.03286847266202	wt-like	1.49300259001094	0.933898957392651	1.06878924726886	0.939127035488632	1.10273020289023	NA	NA	NA	1.11979692026972	NA	NA	NA	NA	1.62454416106712	1.36146101895476	NA	0.0898748301782896	5	0.040193245948981	0.954091158180255	1.11164578714378	0.131541571056179	2	0.093013936901756	1.31069862362321	1.67530655639866	1.16433536333314	7	0.187809843815886	0.0709854486438167	1.02520644056484	1.30346428610144	1.16433536333314	wt-like
D395X	395	D	X	nonsense	0	NA	NA	NA	1.23669323333165	NA	NA	NA	NA	NA	NA	NA	NA	NA	NA	NA	1.41409447419462	1.05929199246868	NA	NA	NA	NA	NA	NA	NA	0.177401240862967	2	0.125441620405112	0.990832175175283	1.48255429148801	1.23669323333165	2	0.17740124086297	0.125441620405114	0.990832175175282	1.48255429148802	NA	unknown
D395Y	395	D	Y	missense	1	NA	0.91946180118986	wt-like	0.921669665370504	NA	0.914940859575549	0.805219795980794	0.941821110922444	0.739787886869286	NA	1.17529595188546	0.939705201905627	NA	NA	NA	NA	NA	0.921669665370504	NA	0.149475908975957	6	0.0610232843049663	0.799858361733778	1.03906524064594	0	1	0	0.921669665370504	0.921669665370504	0.919777210358523	7	0.0855380253285547	0.0323303346655571	0.856410918805905	0.983143501911142	0.919777210358523	wt-like
D51A	51	D	A	missense	1	NA	0.729957391392477	possibly_wt-like	0.929089610676167	0.598787679288173	0.877868720229051	0.94559746600055	1.05742627278862	-0.0213945336457654	0.642841475177906	0.786684000426621	0.951848050874664	NA	NA	NA	NA	1.64307437806755	0.63719500083277	0.506999453128185	0.341716682080779	8	0.120815091571943	0.49316416312256	0.966750619662395	0.475989844927586	3	0.27481286510047	0.390466292590982	1.46771292876135	0.784266178469848	11	0.283073057739631	0.085349738252815	0.61698376540441	0.951548591535286	0.784266178469848	possibly_wt-like
D51C	51	D	C	missense	0	NA	NA	NA	1.02613688767912	NA	NA	NA	NA	NA	NA	NA	NA	NA	NA	NA	NA	NA	0.966586884274298	1.08568689108394	NA	NA	NA	NA	NA	0.0595500034048222	2	0.0421082112272318	0.943606310220341	1.1086674651379	1.02613688767912	2	0.059550003404821	0.0421082112272309	0.943606310220341	1.1086674651379	NA	unknown
D51E	51	D	E	missense	1	NA	0.855882294640176	possibly_wt-like	0.305802800982327	1.20794164677913	0.760029703429462	0.281745604613522	0.148871841927818	1.25039151009033	0.994307620912705	1.14675132259071	1.05701910677772	NA	NA	NA	NA	NA	0.305802800982327	NA	0.424683096369871	8	0.150148148649218	0.561597330942343	1.15016725833801	0	1	0	0.305802800982327	0.305802800982327	0.794762350900414	9	0.37391098947745	0.124636996492483	0.550478326633901	1.03904637516693	0.794762350900414	possibly_wt-like
D51F	51	D	F	missense	0	NA	NA	NA	NA	NA	NA	NA	NA	NA	NA	NA	NA	NA	NA	NA	NA	NA	NA	NA	NA	NA	NA	NA	NA	NA	NA	NA	NA	NA	NA	0	NA	NA	NA	NA	NA	unknown
D51G	51	D	G	missense	1	NA	0.738742707395037	possibly_wt-like	0.727888831568579	0.424145203738675	0.853004370316396	0.691596220631214	0.657361156419516	0.870435609860638	0.731740894710659	0.83612646402418	0.84553173945902	NA	NA	NA	NA	1.06532686905888	0.79497924661202	0.323360379034839	0.150784900882383	8	0.0533105129572371	0.634256022001497	0.843229392788578	0.269685635022493	3	0.155703073976812	0.422716414291853	1.03306124884531	0.735782559442367	11	0.154674353213988	0.0466360722092454	0.644377537531837	0.827187581352897	0.735782559442367	possibly_wt-like
D51H	51	D	H	missense	1	NA	NA	NA	NA	NA	NA	NA	NA	NA	NA	NA	NA	NA	NA	NA	NA	NA	NA	NA	NA	NA	NA	NA	NA	NA	NA	NA	NA	NA	NA	0	NA	NA	NA	NA	NA	unknown
D51I	51	D	I	missense	0	NA	NA	NA	NA	NA	NA	NA	NA	NA	NA	NA	NA	NA	NA	NA	NA	NA	NA	NA	NA	NA	NA	NA	NA	NA	NA	NA	NA	NA	NA	0	NA	NA	NA	NA	NA	unknown
D51K	51	D	K	missense	0	NA	NA	NA	NA	NA	NA	NA	NA	NA	NA	NA	NA	NA	NA	NA	NA	NA	NA	NA	NA	NA	NA	NA	NA	NA	NA	NA	NA	NA	NA	0	NA	NA	NA	NA	NA	unknown
D51L	51	D	L	missense	0	NA	0.79954168699175	wt-like	1.06231992129744	0.740258451992194	0.796594554043626	0.832196309246874	0.962745748658924	0.753303606779906	0.733374954035187	0.887194603322398	0.690665267854887	NA	NA	NA	NA	1.03995338149804	1.03229030117813	1.11471608121616	0.0904577112254826	8	0.0319816305090766	0.736858843027092	0.862224530956407	0.0349307732791446	3	0.0201672913557159	1.02279275657451	1.10184708602037	0.87120847816603	11	0.123792313644273	0.0373247869352771	0.798053240042255	0.944363716289804	0.87120847816603	wt-like
D51M	51	D	M	missense	0	NA	0.749486885421274	possibly_wt-like	1.21776797642167	NA	0.964829511291681	1.01150104768215	0.853483026528233	0.224489255423037	NA	NA	0.693131586181262	NA	NA	NA	NA	1.38746223938772	1.04807371345563	NA	0.318055614776476	5	0.142238795053137	0.47070396991275	1.0282698009298	0.169694262966047	2	0.119991964071745	0.982588048406828	1.45294790443652	0.883281482849959	7	0.251068737262099	0.0948950629683612	0.69729057712131	1.06927238857861	0.883281482849959	possibly_wt-like
D51N	51	D	N	missense	1	NA	NA	NA	NA	NA	NA	NA	NA	NA	NA	NA	NA	NA	NA	NA	NA	NA	NA	NA	NA	NA	NA	NA	NA	NA	NA	NA	NA	NA	NA	0	NA	NA	NA	NA	NA	unknown
D51P	51	D	P	missense	0	NA	0.373124975260926	low	0.895899238623511	0.389380671545524	0.396651335392233	0.327764866069047	0.348321514889723	0.331863942822835	0.03502417053898	0.498131249127076	0.657862051701989	NA	NA	NA	NA	NA	1.46384848494686	0.327949992300166	0.175746118263411	8	0.0621356359956354	0.25134136655299	0.494908583968862	0.567949246323346	2	0.401600763445026	0.10877620610747	1.68302227113955	0.477679827933443	10	0.237360460395119	0.0750599681314766	0.330564993715025	0.624794662151862	0.477679827933443	low
D51Q	51	D	Q	missense	0	NA	0.514955697093689	possibly_low	0.72451638035455	NA	0.815390934097255	NA	NA	-0.193067016797166	NA	NA	0.922543173980977	NA	NA	NA	NA	0.72451638035455	NA	NA	0.615501846599223	3	0.355360156820773	-0.181537411815532	1.21144880600291	0	1	0	0.72451638035455	0.72451638035455	0.567345867908904	4	0.380206442353035	0.190103221176518	0.194750401057878	0.93994133475993	0.567345867908904	possibly_low
D51R	51	D	R	missense	0	NA	0.542015792777764	low	0.688329297496017	0.596675876065382	0.695162080775918	0.657465514308307	0.525063926788377	0.689935462194642	0.195200084449571	NA	0.434607604862152	NA	NA	NA	NA	0.533193049116082	0.681349794733277	0.850445048638691	0.179701324967071	7	0.0679207165902388	0.408893634456744	0.675137951098784	0.108077167428449	3	0.0623983817080675	0.566030716654622	0.810627878337412	0.58590984419324	10	0.131114942311356	0.0414621852985465	0.504645454287763	0.667174234098717	0.58590984419324	low
D51S	51	D	S	missense	0	NA	0.76982175657685	possibly_wt-like	1.08819367609899	0.708354242464655	1.01661654529726	0.864622315531676	0.664516156450751	0.640526784146994	0.726153907422421	0.810409150560604	0.727374950740439	NA	NA	NA	NA	1.10926082303183	1.35408653014572	0.801233675119436	0.123540321496532	8	0.0436780995400822	0.684214254565133	0.855429258588566	0.191306667319705	3	0.110450955874802	0.87171378052636	1.30467357167163	0.856650461901071	11	0.166906248436764	0.0503241273845989	0.758016984673852	0.955283939128291	0.856650461901071	wt-like
D51T	51	D	T	missense	0	NA	0.680115795851516	possibly_low	1.40366366603916	0.625613028507198	0.671201922733849	0.730686833429877	0.753318327459611	0.737347848283294	0.46501102267749	0.743469666991069	0.714277716729741	1.23133311682952	NA	NA	NA	1.65225371578814	NA	1.32740416549984	0.0968742707637019	8	0.0342502268897577	0.612986584685266	0.747245007017767	0.165726699832649	3	0.0956823547602881	1.21612969675301	1.59119763532531	0.877447033175421	11	0.287027254289316	0.0865419733712353	0.707827882216775	1.04706618413407	0.877447033175421	possibly_wt-like
D51V	51	D	V	missense	1	NA	0.627300963636497	possibly_low	0.752845149643165	0.578960951351676	0.841771044296898	0.793907625126115	0.494911536185504	0.234946694625372	0.605642735504131	0.704569340469336	0.763697781532944	NA	NA	NA	NA	0.979177982564186	0.275520056600997	1.00383740976431	0.197341023787843	8	0.0697705880633399	0.490553123852171	0.764048803420823	0.318216728694779	3	0.183722513972573	0.392755639107766	1.11293466017856	0.661540287092861	11	0.203221720217568	0.061273654110205	0.541446131835694	0.781634442350027	0.661540287092861	possibly_low
D51W	51	D	W	missense	0	NA	0.660286717919401	possibly_low	NA	NA	NA	NA	NA	0.740779366810392	0.565808274711161	0.674272512236651	NA	NA	NA	NA	NA	NA	NA	NA	0.0883200011300541	3	0.0509915764272648	0.560345064607041	0.760228371231762	NA	NA	NA	NA	NA	0.660286717919401	3	0.0629856288054936	0.0363647697459296	0.589013078911288	0.731560356927515	NA	unknown
D51X	51	D	X	nonsense	0	NA	NA	NA	NA	NA	NA	NA	NA	NA	NA	NA	NA	NA	NA	NA	NA	NA	NA	NA	NA	NA	NA	NA	NA	NA	NA	NA	NA	NA	NA	0	NA	NA	NA	NA	NA	unknown
D51Y	51	D	Y	missense	1	NA	NA	NA	NA	NA	NA	NA	NA	NA	NA	NA	NA	NA	NA	NA	NA	NA	NA	NA	NA	NA	NA	NA	NA	NA	NA	NA	NA	NA	NA	0	NA	NA	NA	NA	NA	unknown
D52A	52	D	A	missense	1	NA	0.742081471209763	possibly_wt-like	0.6766539323175	1.06179872010327	0.915401812385167	0.930881414810387	1.0383381888089	0.417740355398541	0.341855880698853	NA	0.48855392626323	NA	NA	NA	NA	NA	NA	0.6766539323175	0.312337002846683	7	0.118052290682228	0.510703233180143	0.973459709239383	0	1	0	0.6766539323175	0.6766539323175	0.733903028848231	8	0.2527020051787	0.0893436507406484	0.558792691149235	0.909013366547227	0.733903028848231	possibly_wt-like
D52C	52	D	C	missense	0	NA	NA	NA	NA	NA	NA	NA	NA	NA	NA	NA	NA	NA	NA	NA	NA	NA	NA	NA	NA	NA	NA	NA	NA	NA	NA	NA	NA	NA	NA	0	NA	NA	NA	NA	NA	unknown
D52E	52	D	E	missense	1	NA	1.09481461290921	wt-like	1.1065140513456	NA	0.944248493721154	1.26188813506482	1.31789515113315	1.65945922740996	0.287526686323848	1.06511088796138	1.12757370875015	NA	NA	NA	NA	NA	1.51036296029964	0.702665142391561	0.422855659242095	7	0.159824416404408	0.781564512906437	1.40806471291198	0.40384890895404	2	0.28556430209619	0.546818303966753	1.66620979872445	1.0974144881173	9	0.308912609349165	0.102970869783055	0.895595291885745	1.29923368434885	1.0974144881173	wt-like
D52F	52	D	F	missense	0	NA	0.61409621933854	possibly_low	0.442161768880685	0.811933604848021	0.767689038011009	0.462705195622708	0.70741522504913	0.322465732996087	0.319184048686477	0.724751572705532	0.796625336789356	NA	NA	NA	NA	0.359281892846082	0.709084996135348	0.258118417660625	0.211099529285094	8	0.0746349543313889	0.467814396861226	0.760378041815854	0.177948818169775	3	0.102738798072296	0.240797424844053	0.643526112917318	0.567205005577307	11	0.202594498195374	0.0610845395549444	0.447481508037403	0.68692850311721	0.567205005577307	low
D52G	52	D	G	missense	1	NA	0.625711085537479	low	0.847715542525583	0.710662886619611	0.611812715827946	0.564079564051398	0.705881508334502	0.567090155332793	0.701920044622448	0.521140877924166	0.623100931586968	NA	NA	NA	NA	0.908747630425214	0.683325773306763	0.951073223844773	0.0735057572542429	8	0.0259882097053637	0.574775130492292	0.676647040582666	0.109593179479214	3	0.0632736516736709	0.723701464074856	0.971729620976311	0.686257755625144	11	0.0994539119492416	0.0299864827153343	0.627485329480056	0.745030181770232	0.686257755625144	possibly_low
D52H	52	D	H	missense	1	NA	0.880945118506032	wt-like	-0.107003960144036	0.884887518765882	NA	NA	NA	NA	0.793719913336666	NA	0.964227923415549	NA	NA	NA	NA	NA	NA	-0.107003960144036	0.0853223432936635	3	0.0492608778684863	0.784395572036973	0.977494664975092	0	1	0	-0.107003960144036	-0.107003960144036	0.633957848843515	4	0.370480904493776	0.185240452246888	0.270893233959703	0.997022463727327	0.633957848843515	possibly_low
D52I	52	D	I	missense	0	NA	0.583960322374013	possibly_low	0.564067715719248	0.85985592030066	0.590110291847494	0.74650038211059	0.680250724550732	0.430026298223874	0.0052501529305205	0.741695703431209	0.617993105597021	NA	NA	NA	NA	0.890382531959525	0.706437268940009	0.0953833462582082	0.26632073585646	8	0.0941585991473472	0.399412859210468	0.768507785537557	0.31245624630736	3	0.180396697915534	0.210496684874849	0.917638746563646	0.578535066013622	11	0.219080981932412	0.0660554014338582	0.449068858218925	0.708001273808319	0.578535066013622	low
[truncated: 7,083 more rows]
